# Supplementary material for: High-throughput profiling of point mutations across the HIV-1 genome
Source: Retrovirology. 2014 Dec 19;11:124. doi: 10.1186/s12977-014-0124-6 (PMC4300175; doi:10.1186/s12977-014-0124-6)
Supplement: Additional file 6: — Table of RC index values for all HIV-1 substitutions. [file 12977_2014_124_MOESM6_ESM.xls]

## Sheet: Addfile 6.1 - Missense Subst
	High-throughput Profiling of Point Mutations
		across the HIV-1 Genome
Additional file 6.1: Table of RC index values for HIV-1 missense substitutions
HIV-1		DNA Input	Frame 1	Frame 2
Protein	Mutation	Count	Substitution	Substitution	RC Index
MA	T791C	316	M1T	X	0.0489294
MA	G793A	415	G2S	X	0.0419142
MA	G802C	34	A5P	X	0.170533
MA	T805G	46	S6A	X	0.0420155
MA	T805A	294	S6T	X	0.0328692
MA	A813T	247	L8F	X	0.0547732
MA	G815A	232	S9N	X	0.0999678
MA	C816A	235	S9R	X	0.11514
MA	G817A	453	G10R	X	0.0895959
MA	G818C	57	G10A	X	0.0339072
MA	G818T	192	G10V	X	0.100662
MA	G818A	416	G10E	X	0.0603972
MA	G823C	31	E12Q	X	0.374073
MA	A824T	208	E12V	X	0.00929188
MA	A825T	425	E12D	X	0.040928
MA	T826A	264	L13I	X	0.0366044
MA	A828T	346	L13F	X	0.0279294
MA	G829T	167	D14Y	X	0.162024
MA	A830T	291	D14V	X	0.0398497
MA	T831A	203	D14E	X	0.0476037
MA	A833G	317	K15R	X	0.0426782
MA	A833T	425	K15I	X	0.0318329
MA	A834C	110	K15N	X	0.0360077
MA	T835A	940	W16R	X	0.0337093
MA	G836C	224	W16S	X	0.053047
MA	A839G	821	E17G	X	0.057893
MA	A841G	709	K18E	X	0.0474854
MA	A842T	205	K18I	X	0.0386424
MA	A843T	360	K18N	X	0.0550117
MA	A844G	398	I19V	X	0.0298556
MA	A844T	398	I19F	X	0.0497593
MA	T845A	513	I19N	X	0.0463257
MA	T845C	596	I19T	X	0.0598114
MA	G848C	372	R20P	X	0.0159711
MA	G848A	641	R20Q	X	0.095777
MA	G848T	912	R20L	X	0.0564594
MA	T850A	449	L21I	X	0.0352859
MA	A852T	480	L21F	X	0.0412588
MA	A853G	337	R22G	X	0.205682
MA	A853T	371	R22W	X	0.0533806
MA	G855C	41	R22S	X	0.19769
MA	C856G	34	P23A	X	0.178793
MA	C856A	128	P23T	X	0.094984
MA	G859A	501	G24R	X	0.0889803
MA	G860A	498	G24E	X	0.15055
MA	G862A	312	G25R	X	0.136387
MA	G863A	154	G25E	X	0.776319
MA	A865G	368	K26E	X	0.143164
MA	A866C	35	K26T	X	0.173685
MA	A866T	358	K26M	X	0.0396209
MA	A869G	208	K27R	X	0.0487097
MA	A869T	233	K27I	X	0.0608767
MA	C871A	50	Q28K	X	0.324212
MA	A872T	217	Q28L	X	0.0840411
MA	A872G	360	Q28R	X	0.0562868
MA	T874C	113	Y29H	X	0.107592
MA	A875T	146	Y29F	X	0.0277579
MA	A875G	206	Y29C	X	0.0688557
MA	A878G	179	K30R	X	0.0679215
MA	C880A	52	L31I	X	0.35071
MA	A883G	157	K32E	X	0.0774392
MA	A884T	168	K32I	X	0.0603073
MA	A885C	53	K32N	X	0.0764651
MA	C886A	38	H33N	X	0.213297
MA	A889T	355	I34L	X	0.108451
MA	T890C	206	I34T	X	0.0590192
MA	T890A	295	I34K	X	0.0618201
MA	T893A	140	V35E	X	0.0723688
MA	T893C	143	V35A	X	0.198381
MA	T895A	484	W36R	X	0.0418662
MA	G897T	193	W36C	X	0.178485
MA	G898C	98	A37P	X	0.0413536
MA	C899A	47	A37E	X	0.0862266
MA	C899G	49	A37G	X	0.0827071
MA	C899T	305	A37V	X	0.398621
MA	A901G	243	S38G	X	0.158437
MA	G902T	126	S38I	X	0.128656
MA	C903A	156	S38R	X	0.0519571
MA	G905A	162	R39K	X	0.27518
MA	G905T	239	R39M	X	0.0763051
MA	G907A	513	E40K	X	0.078999
MA	C910A	299	L41I	X	0.0609931
MA	G913C	66	E42Q	X	0.0307019
MA	T919G	50	F44V	X	0.12158
MA	T919A	250	F44I	X	0.0324212
MA	T920C	163	F44S	X	0.0621572
MA	C921A	213	F44L	X	0.190265
MA	G922C	40	A45P	X	0.303949
MA	G922T	150	A45S	X	0.108071
MA	G922A	493	A45T	X	0.172628
MA	T926C	201	V46A	X	0.100812
MA	T926A	291	V46D	X	0.0348166
MA	C931A	121	P48T	X	0.937803
MA	C931T	291	P48S	X	0.0765965
MA	C932T	231	P48L	X	0.0701758
MA	C932A	608	P48H	X	0.0699882
MA	C937A	186	L50I	X	0.0653653
MA	T938A	249	L50H	X	0.0325514
MA	T940A	374	L51I	X	0.67183
MA	A944G	217	E52G	X	0.168082
MA	G945C	96	E52D	X	0.0633227
MA	C950T	210	S54L	X	0.250878
MA	G952A	157	E55K	X	0.29685
MA	A954C	89	E55D	X	0.0455354
MA	A954T	209	E55D	X	0.0678673
MA	G955A	93	G56S	X	0.261461
MA	G956T	83	G56V	X	0.146481
MA	G956A	514	G56D	X	0.0867299
MA	T958G	32	C57G	X	0.0633227
MA	T958A	269	C57S	X	0.037664
MA	A961G	269	R58G	X	0.354042
MA	A966T	472	Q59H	X	0.0386376
MA	A967C	62	I60L	X	0.098048
MA	T968C	243	I60T	X	0.0416939
MA	T968A	462	I60K	X	0.013158
MA	T971G	134	L61R	X	0.0604873
MA	T971A	422	L61Q	X	0.0432155
MA	G974C	41	G62A	X	0.148268
MA	G974A	125	G62E	X	0.194527
MA	G978T	254	Q63H	X	0.0638213
MA	A983C	187	Q65P	X	0.0687576
MA	A983T	323	Q65L	X	0.149276
MA	A983G	326	Q65R	X	0.0690213
MA	A984T	360	Q65H	X	0.196437
MA	C985T	347	P66S	X	0.972663
MA	C986G	91	P66R	X	0.0353233
MA	T988C	266	S67P	X	0.181264
MA	T988A	326	S67T	X	0.0394407
MA	C991T	166	L68F	X	0.135548
MA	C994G	30	Q69E	X	0.107147
MA	A995T	306	Q69L	X	0.0525232
MA	A995G	510	Q69R	X	0.56725
MA	A997G	215	T70A	X	0.0598032
MA	A997T	311	T70S	X	0.0310073
MA	C998T	360	T70I	X	0.160721
MA	G1000C	216	G71R	X	0.0446447
MA	T1003G	41	S72A	X	0.156801
MA	C1004T	209	S72L	X	0.21532
MA	G1006A	130	E73K	X	0.271989
MA	A1007T	209	E73V	X	0.03076
MA	A1008T	362	E73D	X	0.0355184
MA	G1009C	32	E74Q	X	0.100451
MA	A1010G	129	E74G	X	0.049836
MA	A1010T	135	E74V	X	0.0714315
MA	A1011C	35	E74D	X	0.0918406
MA	A1011T	231	E74D	X	0.0278305
MA	C1012G	107	L75V	X	0.0600826
MA	T1013C	282	L75P	X	0.0911892
MA	T1013A	288	L75H	X	0.0669671
MA	T1018C	112	S77P	X	0.143501
MA	T1018A	472	S77T	X	0.0681021
MA	T1021A	307	L78I	X	0.0523521
MA	T1022C	305	L78S	X	0.0737736
MA	A1023T	233	L78F	X	0.0275916
MA	T1024C	124	Y79H	X	0.129614
MA	T1024A	236	Y79N	X	0.0272408
MA	A1025T	129	Y79F	X	0.024918
MA	A1027T	66	N80Y	X	0.14611
MA	A1028G	223	N80S	X	0.0288289
MA	A1028T	392	N80I	X	0.0246001
MA	A1030T	129	T81S	X	0.024918
MA	C1031G	127	T81R	X	0.0759312
MA	A1033G	314	I82V	X	0.092133
MA	A1033T	324	I82L	X	0.0595263
MA	G1036T	253	A83S	X	0.127052
MA	G1036A	454	A83T	X	0.134524
MA	G1039C	104	V84L	X	0.123632
MA	G1039T	398	V84F	X	0.0484586
MA	G1039A	604	V84I	X	0.0532189
MA	C1042T	226	L85F	X	0.128008
MA	T1043C	252	L85P	X	0.178579
MA	T1045G	41	Y86D	X	0.156801
MA	T1045C	315	Y86H	X	0.561248
MA	T1045A	422	Y86N	X	0.0228513
MA	A1046T	362	Y86F	X	0.0443981
MA	T1048C	304	C87R	X	0.0740162
MA	G1049C	190	C87S	X	0.050754
MA	G1049A	652	C87Y	X	0.0739514
MA	G1051C	127	V88L	X	0.0253104
MA	T1052C	210	V88A	X	0.0765338
MA	T1052A	429	V88E	X	0.0224785
MA	C1054A	96	H89N	X	0.234385
MA	A1055G	343	H89R	X	0.0656004
MA	A1055T	420	H89L	X	0.0459203
MA	A1058T	458	Q90L	X	0.0561471
MA	A1059C	124	Q90H	X	0.0518455
MA	A1059T	407	Q90H	X	0.047387
MA	G1061A	268	R91K	X	0.491758
MA	G1062C	137	R91S	X	0.0234629
MA	A1063G	329	I92V	X	0.127014
MA	A1063T	339	I92L	X	0.170677
MA	T1064C	145	I92T	X	0.0886736
MA	T1064A	190	I92K	X	0.016918
MA	G1066C	139	D93H	X	0.115627
MA	T1068A	295	D93E	X	0.599299
MA	G1069A	473	V94I	X	0.142712
MA	T1070C	292	V94A	X	0.110083
MA	T1070A	426	V94E	X	0.0150912
MA	A1072C	64	K95Q	X	0.100451
MA	A1072G	305	K95E	X	0.0632345
MA	A1073C	39	K95T	X	0.164842
MA	A1073G	221	K95R	X	0.159994
MA	A1073T	268	K95I	X	0.0959528
MA	A1076T	186	D96V	X	0.0345636
MA	A1078C	74	T97P	X	0.0868762
MA	A1078T	159	T97S	X	0.0202165
MA	C1079G	169	T97S	X	0.0760809
MA	A1081C	30	K98Q	X	0.857179
MA	A1081G	367	K98E	X	0.0613105
MA	A1082C	143	K98T	X	0.0899138
MA	G1084A	93	E99K	X	0.622146
MA	A1085T	123	E99V	X	0.052267
MA	A1085G	279	E99G	X	0.0576061
MA	G1087C	64	A100P	X	0.0502253
MA	T1090A	350	L101I	X	0.101025
MA	A1092T	363	L101F	X	0.0442757
MA	A1094G	166	D102G	X	0.019364
MA	A1094T	344	D102V	X	0.0654097
MA	A1097C	143	K103T	X	0.0224785
MA	A1097T	552	K103M	X	0.0349393
MA	A1099G	164	I104V	X	0.0196001
MA	A1099T	212	I104L	X	0.0303247
MA	T1100C	243	I104T	X	0.0925964
MA	T1100A	582	I104K	X	0.0165692
MA	G1102A	248	E105K	X	0.362918
MA	A1103T	195	E105V	X	0.9396
MA	A1106T	351	E106V	X	0.0457895
MA	A1106G	408	E106G	X	0.0787848
MA	A1107T	475	E106D	X	0.0609048
MA	G1108A	293	E107K	X	0.296209
MA	A1109T	228	E107V	X	0.042295
MA	G1110C	62	E107D	X	0.207382
MA	C1111G	141	Q108E	X	0.0227973
MA	A1112T	566	Q108L	X	0.0454335
MA	A1113C	76	Q108H	X	0.08459
MA	A1113T	446	Q108H	X	0.0432433
MA	A1114G	203	N109D	X	0.0158346
MA	A1114T	299	N109Y	X	0.0107506
MA	A1115C	40	N109T	X	0.0803605
MA	A1115T	195	N109I	X	0.0329684
MA	A1117G	219	K110E	X	0.0440331
MA	A1118C	67	K110T	X	0.143929
MA	A1119C	170	K110N	X	0.0189083
MA	A1119T	375	K110N	X	0.0428589
MA	G1121T	257	S111I	X	0.0827938
MA	G1121C	278	S111T	X	0.0765396
MA	G1121A	516	S111N	X	0.278346
MA	T1122A	488	S111R	X	0.103556
MA	A1123G	454	K112E	X	0.0937357
MA	A1124T	803	K112M	X	0.0430595
MA	A1126G	418	K113E	X	0.0763565
MA	A1127C	133	K113T	X	0.499953
MA	A1127T	695	K113I	X	0.0306158
MA	A1128C	200	K113N	X	0.10639
MA	A1128T	265	K113N	X	0.0401472
MA	A1129C	274	K114Q	X	0.00970712
MA	G1132T	39	A115S	X	0.0563119
MA	G1132A	499	A115T	X	0.180447
MA	C1135A	53	Q116K	X	0.0414371
MA	C1135G	86	Q116E	X	0.0766104
MA	G1137C	38	Q116H	X	0.231175
MA	G1137T	204	Q116H	X	0.0645931
MA	C1138G	66	Q117E	X	0.0332752
MA	G1141C	45	A118P	X	0.0488037
MA	C1142G	48	A118G	X	0.0457535
MA	G1144T	140	A119S	X	0.125495
MA	G1144A	462	A119T	X	0.294724
MA	G1147T	156	A120S	X	0.394184
MA	C1148A	128	A120D	X	0.102945
MA	C1148T	395	A120V	X	0.0500392
MA	A1151C	48	D121A	X	0.0915069
MA	A1151T	311	D121V	X	0.0282465
MA	C1152G	142	D121E	X	0.0309319
MA	A1153G	257	T122A	X	0.042727
MA	C1154G	41	T122R	X	0.053565
MA	C1154T	300	T122I	X	0.139091
MA	A1159G	221	N124D	X	0.0298122
MA	A1159T	406	N124Y	X	0.0270464
MA	A1160G	115	N124S	X	0.0763884
MA	A1160T	222	N124I	X	0.0197853
MA	C1161G	91	N124K	X	0.0241337
MA	C1161A	102	N124K	X	0.021531
MA	A1163T	358	N125I	X	0.0552109
MA	C1164G	116	N125K	X	0.0567974
MA	G1166C	84	S126T	X	0.0261448
MA	C1167G	32	S126R	X	0.0686302
MA	C1168A	144	Q127K	X	0.152512
MA	A1169T	187	Q127L	X	0.0704652
MA	T1172A	232	V128D	X	0.0189325
MA	A1174T	305	S129C	X	0.0216016
MA	G1175T	95	S129I	X	0.0924701
MA	G1175C	104	S129T	X	0.0633509
MA	C1176G	72	S129R	X	0.0305023
MA	C1176A	103	S129R	X	0.021322
MA	A1179T	404	Q130H	X	0.0163082
MA	A1180C	77	N131H	X	0.0285216
MA	A1180G	142	N131D	X	0.0309319
MA	A1181T	80	N131I	X	0.0549041
MA	A1181G	151	N131S	X	0.0290883
MA	T1182A	164	N131K	X	0.0133913
MA	T1183C	60	Y132H	X	0.0732055
MA	T1183A	102	Y132N	X	0.0645931
MA	A1184T	279	Y132F	X	0.0551009
CA	C1187G	76	P1R	X	0.0288969
CA	A1189T	364	I2L	X	0.0241337
CA	A1191G	191	I2M	X	0.045993
CA	G1192C	68	V3L	X	0.0322966
CA	G1192T	243	V3L	X	0.0180754
CA	G1192A	492	V3M	X	0.116058
CA	T1193A	151	V3E	X	0.0436324
CA	T1193C	226	V3A	X	0.116611
CA	C1195G	154	Q4E	X	0.0427825
CA	A1196C	35	Q4P	X	0.0627476
CA	A1196T	225	Q4L	X	0.039043
CA	A1199T	144	N5I	X	0.0457535
CA	C1200A	56	N5K	X	0.156869
CA	C1200G	80	N5K	X	0.0274521
CA	C1201A	169	L6I	X	0.168936
CA	T1202G	33	L6R	X	0.0665505
CA	T1202A	129	L6H	X	0.0851227
CA	C1204G	146	Q7E	X	0.0752112
CA	G1206C	33	Q7H	X	0.0665505
CA	G1207A	238	G8R	X	0.138414
CA	G1208C	98	G8A	X	0.0448197
CA	C1210G	46	Q9E	X	0.0477427
CA	C1210A	50	Q9K	X	0.13177
CA	A1211G	314	Q9R	X	0.0839299
CA	A1211T	348	Q9L	X	0.0252433
CA	A1212C	42	Q9H	X	0.0522897
CA	A1212T	231	Q9H	X	0.0475361
CA	A1213T	216	M10L	X	0.0406697
CA	T1214C	249	M10T	X	0.0176399
CA	T1214A	327	M10K	X	0.0537288
CA	G1216C	128	V11L	X	0.0686302
CA	G1216A	565	V11I	X	0.462555
CA	T1217A	194	V11E	X	0.0452818
CA	C1219G	103	H12D	X	0.021322
CA	T1221A	253	H12Q	X	0.034722
CA	C1222A	130	Q13K	X	0.320978
CA	A1223C	35	Q13P	X	0.0627476
CA	A1223T	220	Q13L	X	0.0399303
CA	G1224C	74	Q13H	X	0.0296779
CA	G1225C	95	A14P	X	0.138705
CA	G1225T	159	A14S	X	0.0276247
CA	C1226G	36	A14G	X	0.183014
CA	C1226A	62	A14D	X	0.035422
CA	A1228G	266	I15V	X	0.0330251
CA	A1228T	377	I15L	X	0.489331
CA	T1229C	256	I15T	X	0.128682
CA	T1229A	277	I15K	X	0.0475704
CA	T1231G	45	S16A	X	0.0488037
CA	C1232T	164	S16L	X	0.241043
CA	C1234G	62	P17A	X	0.035422
CA	C1235G	81	P17R	X	0.0271132
CA	C1235T	352	P17L	X	0.0748693
CA	A1240C	32	T19P	X	0.0686302
CA	A1240G	226	T19A	X	0.0485877
CA	A1240T	239	T19S	X	0.0551339
CA	C1241G	54	T19S	X	0.0813395
CA	C1241T	99	T19I	X	0.288385
CA	T1244C	173	L20S	X	0.0507784
CA	A1245T	202	L20F	X	0.0761048
CA	A1246G	128	N21D	X	0.102945
CA	A1246T	273	N21Y	X	0.0321783
CA	A1247C	92	N21T	X	0.0238714
CA	A1247T	96	N21I	X	0.0228767
CA	A1247G	274	N21S	X	0.040076
CA	T1248G	38	N21K	X	0.0577938
CA	G1249A	280	A22T	X	0.235303
CA	G1253C	58	W23S	X	0.0757299
CA	G1255C	74	V24L	X	0.0593558
CA	T1256G	211	V24G	X	0.0367676
CA	T1256A	392	V24E	X	0.0692676
CA	A1258G	509	K25E	X	0.0647768
CA	A1259G	282	K25R	X	0.0343882
CA	A1260T	937	K25N	X	0.0289786
CA	G1261A	594	V26I	X	0.140401
CA	T1262C	405	V26A	X	0.076622
CA	T1265C	391	V27A	X	0.0694448
CA	A1271G	219	E29G	X	0.0567588
CA	G1276A	395	A31T	X	0.143857
CA	C1286A	91	P34Q	X	0.429299
CA	C1286T	182	P34L	X	0.0975681
CA	A1289G	160	E35G	X	0.0332951
CA	G1291C	52	V36L	X	0.0341488
CA	G1291T	90	V36L	X	0.0591913
CA	G1291A	451	V36I	X	0.137807
CA	T1292C	170	V36A	X	0.114901
CA	T1292A	187	V36E	X	0.0379837
CA	A1294T	328	I37L	X	0.0595522
CA	T1295C	278	I37T	X	0.0511004
CA	C1297A	58	P38T	X	0.153081
CA	A1300C	31	M39L	X	0.0572819
CA	A1300G	326	M39V	X	0.0762587
CA	T1301C	241	M39T	X	0.0368411
CA	G1302C	73	M39I	X	0.0729756
CA	T1303C	250	F40L	X	0.0426177
CA	T1303A	335	F40I	X	0.0265036
CA	T1305G	82	F40L	X	0.129932
CA	T1306A	291	S41T	X	0.158657
CA	G1309T	244	A42S	X	0.0509433
CA	T1312A	412	L43I	X	0.0344804
CA	T1313C	240	L43S	X	0.147978
CA	A1314T	481	L43F	X	0.0406094
CA	G1318A	195	E45K	X	0.154808
CA	A1319T	181	E45V	X	0.0196214
CA	A1320T	291	E45D	X	0.0488176
CA	G1321A	167	G46R	X	0.212663
CA	G1322A	243	G46E	X	0.175382
CA	G1324C	183	A47P	X	0.0776279
CA	G1324T	191	A47S	X	0.0743765
CA	G1324A	564	A47T	X	0.107048
CA	C1325A	140	A47D	X	0.101471
CA	A1327T	256	T48S	X	0.0624283
CA	C1330A	280	P49T	X	0.183916
CA	C1331T	237	P49L	X	0.0599405
CA	A1334G	489	Q50R	X	0.0581019
CA	G1336C	76	D51H	X	0.04673
CA	G1336A	180	D51N	X	0.305822
CA	A1337G	208	D51G	X	0.0512232
CA	T1338A	218	D51E	X	0.0814559
CA	T1340C	218	L52S	X	0.0570191
CA	A1342T	161	N53Y	X	0.0661766
CA	C1346A	131	T54N	X	0.054221
CA	C1346G	229	T54S	X	0.023263
CA	C1346T	566	T54I	X	0.0690216
CA	T1349C	280	M55T	X	0.082445
CA	T1349A	362	M55K	X	0.0539589
CA	G1350C	162	M55I	X	0.0548067
CA	C1351A	290	L56I	X	0.0183697
CA	T1352A	89	L56Q	X	0.0399042
CA	A1354T	176	N57Y	X	0.0201788
CA	A1354G	250	N57D	X	0.0568236
CA	A1355T	289	N57I	X	0.043011
CA	A1357G	278	T58A	X	0.0319377
CA	C1358T	724	T58I	X	0.0735803
CA	T1361G	33	V59G	X	0.484292
CA	T1361C	237	V59A	X	0.0974034
CA	G1363A	342	G60R	X	0.109037
CA	G1364A	279	G60E	X	0.127293
CA	G1366A	280	G60R	X	0.183916
CA	G1367T	109	G61V	X	0.146621
CA	G1367A	495	G61E	X	0.129145
CA	C1369A	70	H62N	X	0.101471
CA	C1369T	324	H62Y	X	0.115094
CA	A1370G	252	H62R	X	0.0281863
CA	T1371A	232	H62Q	X	0.0688864
CA	C1372A	105	Q63K	X	0.236765
CA	A1374C	111	Q63H	X	0.0479929
CA	A1374T	583	Q63H	X	0.0243669
CA	G1375C	53	A64P	X	0.201027
CA	G1375A	432	A64T	X	0.127426
CA	G1378T	209	A65S	X	0.0594745
CA	C1379A	82	A65D	X	0.0866214
CA	C1379G	115	A65G	X	0.0308824
CA	A1381T	411	M66L	X	0.0388848
CA	G1383T	94	M66I	X	0.0944542
CA	G1383C	140	M66I	X	0.0507354
CA	A1385T	337	Q67L	X	0.0316155
CA	A1386T	455	Q67H	X	0.152206
CA	A1387G	490	M68V	X	0.0641041
CA	T1388G	230	M68R	X	0.0597492
CA	T1388A	769	M68K	X	0.0408465
CA	G1389C	85	M68I	X	0.184771
CA	G1389T	157	M68I	X	0.100035
CA	G1389A	780	M68I	X	0.1787
CA	T1390A	801	L69I	X	0.0588221
CA	T1391C	494	L69S	X	0.0914034
CA	A1392T	1139	L69F	X	0.0517082
CA	A1393G	824	K70E	X	0.0357376
CA	A1394T	376	K70I	X	0.0522124
CA	A1394G	398	K70R	X	0.0641242
CA	A1397T	623	E71V	X	0.0661748
CA	A1399C	69	T72P	X	0.056904
CA	C1400A	233	T72N	X	0.064578
CA	A1402C	88	I73L	X	0.0732793
CA	T1403C	366	I73T	X	0.123333
CA	C1404G	190	I73M	X	0.0339399
CA	A1406T	564	N74I	X	0.0266785
CA	T1407A	430	N74K	X	0.0549879
CA	A1412T	140	E76V	X	0.0921226
CA	A1412G	337	E76G	X	0.0892978
CA	A1413T	244	E76D	X	0.0880953
CA	G1414C	164	A77P	X	0.235924
CA	G1414A	575	A77T	X	0.127102
CA	C1415A	283	A77D	X	0.030382
CA	G1417C	118	A78P	X	0.0728653
CA	G1417T	163	A78S	X	0.0527491
CA	C1418A	219	A78E	X	0.0981519
CA	A1421G	338	E79G	X	0.0635955
CA	T1423C	276	W80R	X	0.0389407
CA	G1426C	107	D81H	X	0.0803561
CA	G1426A	367	D81N	X	0.310422
CA	A1427G	460	D81G	X	0.079439
CA	G1430T	391	R82I	X	0.0989552
CA	A1431T	258	R82S	X	0.0583205
CA	T1432A	437	L83M	X	0.0590259
CA	T1433G	87	L83W	X	0.0494144
CA	G1434C	96	L83F	X	0.0671727
CA	C1435A	297	H84N	X	0.0434248
CA	C1439G	82	P85R	X	0.0786412
CA	T1442G	43	V86G	X	0.149967
CA	C1444T	688	H87Y	X	0.0874807
CA	A1445C	73	H87P	X	0.0294456
CA	T1446A	487	H87Q	X	0.0353105
CA	G1447C	54	A88P	X	0.278642
CA	C1448G	96	A88G	X	0.0447818
CA	C1448A	168	A88E	X	0.102358
CA	G1451T	248	G89V	X	0.121344
CA	G1451A	267	G89E	X	0.177115
CA	C1454T	270	P90L	X	0.0636897
CA	A1456T	283	I91F	X	0.0531685
CA	T1457C	368	I91T	X	0.327102
CA	T1457A	626	I91N	X	0.0583737
CA	G1459A	1112	A92T	X	0.073455
CA	C1460A	314	A92E	X	0.0821475
CA	C1462T	1033	P93S	X	0.0832343
CA	C1463T	342	P93L	X	0.163414
CA	G1465T	679	G94C	X	0.0284915
CA	G1466C	83	G94A	X	0.103592
CA	G1466A	649	G94D	X	0.11261
CA	A1469C	181	Q95P	X	0.0950067
CA	A1469T	584	Q95L	X	0.0515297
CA	G1470T	260	Q95H	X	0.0744067
CA	A1471T	271	M96L	X	0.0634547
CA	A1471G	278	M96V	X	0.0309284
CA	T1472C	344	M96T	X	0.36242
CA	T1472A	474	M96K	X	0.0272092
CA	G1475A	256	R97K	X	0.780883
CA	A1478T	241	E98V	X	0.0535152
CA	A1478G	316	E98G	X	0.0408138
CA	A1479T	281	E98D	X	0.0382478
CA	C1480T	578	P99S	X	0.0669403
CA	C1481A	69	P99Q	X	0.404983
CA	G1484C	46	R100T	X	0.0934577
CA	G1484A	277	R100K	X	0.364721
CA	G1485T	96	R100S	X	0.2463
CA	G1486A	152	G101R	X	0.353541
CA	G1487A	388	G101E	X	0.1385
CA	A1489T	486	S102C	X	0.0619205
CA	G1490T	175	S102I	X	0.110547
CA	G1490A	295	S102N	X	0.218596
CA	T1491G	53	S102R	X	0.121671
CA	T1491A	388	S102R	X	0.0277001
CA	G1492A	287	D103N	X	0.179751
CA	T1496C	238	I104T	X	0.0993479
CA	G1498C	162	A105P	X	0.0796121
CA	G1498T	522	A105S	X	0.0494144
CA	G1498A	780	A105T	X	0.143302
CA	G1501A	166	G106R	X	0.142438
CA	G1502A	275	G106E	X	0.250127
CA	C1505G	124	T107S	X	0.0173349
CA	A1507T	308	T108S	X	0.0209369
CA	C1508A	299	T108N	X	0.0503234
CA	C1508T	585	T108I	X	0.0587905
CA	A1510G	474	S109G	X	0.0634881
CA	G1511C	184	S109T	X	0.0700933
CA	G1511T	237	S109I	X	0.0453487
CA	G1511A	492	S109N	X	0.0567964
CA	A1513T	228	T110S	X	0.0848497
CA	C1514T	816	T110I	X	0.0553187
CA	T1517C	202	L111P	X	0.17026
CA	G1522A	173	E113K	X	0.17395
CA	A1524T	665	E113D	X	0.225336
CA	A1526C	319	Q114P	X	0.054463
CA	A1526G	781	Q114R	X	0.0695171
CA	A1526T	1051	Q114L	X	0.0413266
CA	A1527C	402	Q114H	X	0.0324136
CA	A1528C	268	I115L	X	0.0162068
CA	A1528G	345	I115V	X	0.157371
CA	A1528T	558	I115L	X	0.0389196
CA	T1529G	87	I115R	X	0.0748867
CA	T1529C	755	I115T	X	0.051776
CA	T1529A	1032	I115K	X	0.0399831
CA	G1531A	548	G116R	X	0.503299
CA	T1534G	106	W117G	X	0.102439
CA	T1538C	381	M118T	X	0.0691195
CA	G1539A	374	M118I	X	0.328595
CA	A1540C	151	T119P	X	0.0436002
CA	A1540T	428	T119S	X	0.0461469
CA	C1541T	621	T119I	X	0.113084
CA	C1543G	239	H120D	X	0.0550931
CA	C1543T	736	H120Y	X	0.107342
CA	A1546G	210	N121D	X	0.114952
CA	A1547G	367	N121S	X	0.0418578
CA	C1549T	326	P122S	X	0.121171
CA	C1552T	692	P123S	X	0.215649
CA	C1553A	311	P123H	X	0.155241
CA	C1553T	453	P123L	X	0.0775115
CA	T1556G	49	I124S	X	0.13436
CA	T1556C	210	I124T	X	0.125402
CA	T1556A	380	I124N	X	0.0173253
CA	C1558A	441	P125T	X	0.114455
CA	G1561C	162	V126L	X	0.0812794
CA	G1561A	675	V126I	X	0.0942841
CA	T1562C	220	V126A	X	0.119702
CA	T1562A	315	V126E	X	0.0278672
CA	G1564A	375	G127R	X	0.181416
CA	G1567A	54	E128K	X	3.33245
CA	A1568T	183	E128V	X	0.0479682
CA	A1570G	216	I129V	X	0.0507996
CA	A1570T	225	I129F	X	0.0975352
CA	A1574G	172	Y130C	X	0.0765538
CA	A1574T	325	Y130F	X	0.0472671
CA	A1576G	223	K131E	X	0.088569
CA	A1578T	388	K131N	X	0.0509043
CA	T1582G	50	W133G	X	0.175563
CA	T1582A	128	W133R	X	0.0685795
CA	G1583T	312	W133L	X	0.14771
CA	T1586C	188	I134T	X	0.105058
CA	A1587G	223	I134M	X	0.039364
CA	A1588T	360	I135F	X	0.152399
CA	T1589C	362	I135T	X	0.13337
CA	T1592C	276	L136P	X	0.159025
CA	T1597A	878	L138I	X	0.0749844
CA	A1599T	734	L138F	X	0.0717562
CA	A1600G	238	N139D	X	0.0461038
CA	A1601T	255	N139I	X	0.0774545
CA	T1602A	896	N139K	X	0.0906229
CA	A1603G	188	K140E	X	0.0583655
CA	A1604T	515	K140I	X	0.157666
CA	A1605T	238	K140N	X	0.0184415
CA	A1606G	331	I141V	X	0.0861905
CA	A1606T	422	I141L	X	0.0364024
CA	A1608G	262	I141M	X	0.100513
CA	T1610C	181	V142A	X	0.0727473
CA	A1615G	424	M144V	X	0.0517581
CA	T1616C	269	M144T	X	0.0571071
CA	G1617T	37	M144I	X	0.237248
CA	G1617A	486	M144I	X	0.149012
CA	T1618C	229	Y145H	X	0.0862484
CA	A1619T	191	Y145F	X	0.0804283
CA	A1621T	100	S146C	X	0.0877817
CA	G1622A	569	S146N	X	0.096421
CA	C1624A	269	P147T	X	0.0978978
CA	C1624T	375	P147S	X	0.181416
CA	C1625A	370	P147H	X	0.142349
CA	C1625T	494	P147L	X	0.0666359
CA	A1627G	212	T148A	X	0.0621097
CA	C1628A	129	T148N	X	0.119084
CA	A1630C	67	S149R	X	0.229281
CA	G1631T	430	S149I	X	0.0357251
CA	A1633G	271	I150V	X	0.0647836
CA	T1637G	190	L151R	X	0.0231005
CA	T1637C	667	L151P	X	0.0625132
CA	G1639A	247	D152N	X	0.142157
CA	A1640G	839	D152G	X	0.119177
CA	A1640T	898	D152V	X	0.0494877
CA	C1641G	194	D152E	X	0.0343608
CA	A1642G	463	I153V	X	0.100782
CA	T1643G	34	I153R	X	0.196059
CA	T1643A	375	I153K	X	0.0296266
CA	T1643C	435	I153T	X	0.0817286
CA	A1645G	573	R154G	X	0.046534
CA	G1646A	382	R154K	X	0.21522
CA	A1649T	608	Q155L	X	0.018273
CA	G1651A	334	G156R	X	0.399161
CA	G1652A	449	G156E	X	0.197951
CA	C1654G	209	P157A	X	0.0318947
CA	C1654T	1093	P157S	X	0.0731857
CA	A1657G	1053	K158E	X	0.052754
CA	G1660A	262	E159K	X	0.449488
CA	A1661G	494	E159G	X	0.0494777
CA	C1663T	197	P160S	X	0.183769
CA	C1664A	123	P160H	X	0.0735823
CA	T1667A	461	F161Y	X	0.0539896
CA	G1670T	119	R162I	X	0.114083
CA	G1672A	115	D163N	X	0.511557
CA	C1674A	144	D163E	X	0.125703
CA	T1675C	216	Y164H	X	0.0942773
CA	A1676G	133	Y164C	X	0.0850622
CA	A1676T	273	Y164F	X	0.0663049
CA	T1679C	215	V165A	X	0.0631438
CA	A1682T	185	D166V	X	0.0611528
CA	A1682G	233	D166G	X	0.0679767
CA	T1688C	219	F168S	X	0.103318
CA	A1691G	84	Y169C	X	0.0538727
CA	A1696T	211	T171S	X	0.0536174
CA	C1697A	71	T171N	X	0.127473
CA	C1697T	139	T171I	X	0.195337
CA	T1700C	291	L172P	X	0.0855299
CA	G1703A	106	R173K	X	0.448262
CA	G1705T	147	A174S	X	0.785003
CA	C1711A	60	Q176K	X	0.150844
CA	A1712T	203	Q176L	X	0.0445843
CA	A1712G	330	Q176R	X	0.0342826
CA	A1713C	56	Q176H	X	0.0404045
CA	G1714C	53	A177P	X	0.298841
CA	G1714A	295	A177T	X	0.0843702
CA	C1715G	99	A177G	X	0.0685653
CA	C1715T	364	A177V	X	0.105673
CA	C1720A	34	Q179K	X	0.133097
CA	G1723A	258	E180K	X	0.10524
CA	A1730G	226	K182R	X	0.0300352
CA	T1735A	210	W184R	X	0.0430982
CA	T1735C	331	W184R	X	0.0615223
CA	A1738T	180	M185L	X	0.0377109
CA	G1740T	121	M185I	X	0.299194
CA	A1741T	333	T186S	X	0.0475633
CA	C1742T	313	T186I	X	0.101205
CA	A1745T	105	E187V	X	0.0430982
CA	A1747C	46	T188P	X	0.0491881
CA	C1748A	62	T188N	X	0.0364944
CA	T1750G	39	L189V	X	0.0580168
CA	T1750A	241	L189M	X	0.046943
CA	T1754C	241	L190S	X	0.0844975
CA	G1756T	119	V191F	X	0.114083
CA	A1760G	273	Q192R	X	0.0331524
CA	A1762G	179	N193D	X	0.0379216
CA	A1763G	228	N193S	X	0.0595435
CA	G1765A	216	A194T	X	0.188555
CA	C1766G	80	A194G	X	0.0565664
CA	C1766A	87	A194E	X	0.052015
CA	A1768G	201	N195D	X	0.033771
CA	A1769G	216	N195S	X	0.041901
CA	C1770G	104	N195K	X	0.0217563
CA	C1771A	94	P196T	X	0.288849
CA	C1771T	319	P196S	X	0.106394
CA	G1774A	212	D197N	X	0.128075
CA	A1775G	146	D197G	X	0.0619905
CA	T1777C	270	C198R	X	0.0754218
CA	T1777A	323	C198S	X	0.0280205
CA	C1784A	58	T200N	X	0.499342
CA	C1784T	493	T200I	X	0.10367
CA	A1786G	206	I201V	X	0.0330804
CA	T1787C	253	I201T	X	0.0673375
CA	T1787A	513	I201N	X	0.0431721
CA	T1790C	258	L202S	X	0.052826
CA	A1791T	81	L202F	X	0.259804
CA	G1795A	296	A204T	X	0.114542
CA	G1801A	88	G206R	X	0.31885
CA	G1802T	62	G206V	X	0.0942836
CA	G1802A	101	G206E	X	0.312536
CA	G1808A	137	G208E	X	0.179208
CA	T1817A	192	L211Q	X	0.0121783
CA	A1823T	216	E213V	X	0.0162377
CA	A1825T	141	M214L	X	0.041458
CA	G1827T	42	M214I	X	0.0556722
CA	G1834A	224	A217T	X	0.151359
CA	T1837C	194	C218R	X	0.0361582
CA	G1838A	146	C218Y	X	0.0560535
CA	C1840A	119	Q219K	X	0.245613
CA	G1843A	65	G220R	X	0.197851
CA	G1844T	143	G220V	X	0.114459
CA	G1846T	38	V221L	X	0.0922987
CA	G1846A	112	V221M	X	0.240086
CA	G1849T	200	G222W	X	0.0526102
CA	G1850A	140	G222E	X	0.30063
CA	G1852A	326	G223R	X	0.141131
CA	C1856A	473	P224H	X	0.0442136
CA	G1858T	291	G225C	X	0.0383286
CA	G1858A	395	G225S	X	0.561211
CA	C1861T	221	H226Y	X	0.100938
CA	A1862T	284	H226L	X	0.00981833
CA	A1862G	483	H226R	X	0.00865964
CA	T1863A	137	H226Q	X	0.0101767
CA	A1865C	240	K227T	X	0.0116184
CA	A1865G	487	K227R	X	0.0143142
CA	A1865T	784	K227I	X	0.0231182
CA	G1867C	133	A228P	X	0.0628964
CA	G1867A	579	A228T	X	0.101134
CA	C1868A	101	A228E	X	0.027608
CA	C1868T	494	A228V	X	0.0705568
CA	G1871A	175	R229K	X	0.342575
CA	A1872T	361	R229S	X	0.0115862
CA	G1873C	35	V230L	X	0.199172
CA	T1874C	206	V230A	X	0.0879837
CA	T1874A	299	V230D	X	0.0699433
CA	T1876A	492	L231M	X	0.0198362
CA	T1877C	527	L231S	X	0.0185188
p2	G1879C	77	A364P	X	0.144852	Substitution
p2	G1879T	187	A364S	X	0.0521894	Numbered
p2	G1879A	451	A364T	X	0.111289	according to
p2	C1880A	176	A364D	X	0.0475296	gag polyprotein
p2	G1882C	78	E365Q	X	0.0357488
p2	A1883T	433	E365V	X	0.0225391
p2	A1884T	519	E365D	X	0.0188043
p2	G1885C	139	A366P	X	0.0702116
p2	G1885T	286	A366S	X	0.0536232
p2	G1885A	566	A366T	X	0.0665079
p2	T1889G	90	M367R	X	0.0619646
p2	T1889C	375	M367T	X	0.0446145
p2	G1890T	90	M367I	X	0.263349
p2	G1890A	298	M367I	X	0.407032
p2	A1891G	307	S368G	X	0.0590379
p2	G1892C	45	S368T	X	0.0619646
p2	G1892A	365	S368N	X	0.236823
p2	C1893A	120	S368R	X	0.0697101
p2	C1893G	169	S368R	X	0.0164994
p2	G1897A	281	V370I	X	0.193501
p2	G1897T	393	V370L	X	0.0141904
p2	T1898A	504	V370E	X	0.0110651
p2	C1901T	493	T371I	X	0.0933239
p2	A1903C	191	N372H	X	0.00729949
p2	A1903G	301	N372D	X	0.0231595
p2	A1904C	93	N372T	X	0.0599657
p2	A1904G	252	N372S	X	0.0276627
p2	G1909A	312	A374T	X	0.131005
p2	C1910A	213	A374D	X	0.0369028
p2	A1912G	169	T375A	X	0.0372085
p2	A1915G	267	I376V	X	0.0353272
p2	T1916A	364	I376K	X	0.0129565
p2	A1918G	265	M377V	X	0.0355938
p2	T1919C	276	M377T	X	0.0170876
p2	G1920A	203	M377I	X	0.542089
NC p7	A1921T	234	I378L	X	0.0268728
NC p7	T1922C	100	I378T	X	0.157206
NC p7	A1925T	286	Q379L	X	0.0109934
NC p7	G1930A	201	G381S	X	0.13296
NC p7	G1930T	263	G381C	X	0.0836838
NC p7	G1931T	119	G381V	X	0.0396317
NC p7	G1931A	330	G381D	X	0.747919
NC p7	A1933G	258	N382D	X	0.024373
NC p7	A1934G	256	N382S	X	0.239493
NC p7	T1935A	109	N382K	X	0.158648
NC p7	T1936C	161	F383L	X	0.126936
NC p7	T1937A	443	F383Y	X	0.0283893
NC p7	T1937C	452	F383S	X	0.0486921
NC p7	G1940A	137	R384K	X	16.7878
NC p7	G1941T	96	R384S	X	0.163756
NC p7	A1943G	205	N385S	X	0.00766858
NC p7	C1945A	48	Q386K	X	0.458517
NC p7	A1952C	43	K388T	X	0.109679
NC p7	A1952G	149	K388R	X	0.126609
NC p7	C1955T	408	T389I	X	0.250451
NC p7	G1957A	162	V390I	X	0.349347
NC p7	T1958C	195	V390A	X	0.354721
NC p7	A1961G	129	K391R	X	0.0365595
NC p7	G1962C	50	K391N	X	0.157206
NC p7	T1966A	189	F393I	X	0.0166355
NC p7	T1967C	175	F393S	X	0.107798
NC p7	T1971A	299	N394K	X	0.0736081
NC p7	T1972G	62	C395G	X	0.0760674
NC p7	T1972C	186	C395R	X	0.0422597
NC p7	G1975T	125	G396C	X	0.125765
NC p7	G1975A	163	G396S	X	0.192891
NC p7	G1976C	63	G396A	X	0.07486
NC p7	G1976T	114	G396V	X	0.05516
NC p7	A1978G	149	K397E	X	0.0211015
NC p7	A1982G	127	E398G	X	0.0742705
NC p7	G1984A	196	G399R	X	0.457181
NC p7	G1985A	87	G399E	X	0.271045	Substitution
NC p7	C1989A	36	H400Q	X	0.218342	Numbered
NC p7	A1990T	138	I401L	X	0.0455669	according to
NC p7	T1991C	74	I401T	X	0.148708	gag polyprotein
NC p7	G2024A	423	X	G1D	0.2906
NC p7	T2029A	214	X	W3R	0.0396145
NC p7	A2032G	353	X	K4E	0.0960624
NC p7	A2033G	583	X	K4R	0.0399882
NC p7	A2034T	241	X	K4N	0.0351764
NC p7	T2035A	197	X	C5S	0.0322748
NC p7	T2035C	389	X	C5R	0.0544827
NC p7	G2036A	617	X	C5Y	0.391587
NC p7	A2041C	150	X	K7Q	0.0847751
NC p7	A2042C	93	X	K7T	0.159523
NC p7	G2043T	263	X	K7N	0.145052
NC p7	A2051G	492	X	H10R	0.0430768
NC p7	A2054G	529	X	Q11R	0.0560894
NC p7	A2055C	75	X	Q11H	0.141292
NC p7	A2055T	356	X	Q11H	0.0297665
NC p7	T2057A	487	X	M12K	0.0522228
NC p7	T2065C	345	X	C15R	0.0614312
NC p7	G2066A	899	X	C15Y	0.0825119
NC p7	C2069G	237	X	T16S	0.0357701
NC p7	C2069T	625	X	T16I	0.0847751
NC p7	G2071A	255	X	E17K	0.639969
NC p7	A2072G	317	X	E17G	0.0936002
NC p7	A2072T	435	X	E17V	0.0243606
NC p7	A2074G	272	X	R18G	0.116877
NC p7	G2079T	594	X	Q19H	0.0891993
NC p7	G2080A	664	X	A20T	0.220236
NC p7	C2081T	292	X	A20V	0.304842
NC p7	A2084G	499	X	N21S	0.0297307
NC p7	T2085G	63	X	N21K	0.168204
NC p7 / p1	T2086G	194	F1V	F22V	0.0436985
NC p7 / p1	T2086C	339	F1L	F22L	0.0437629
NC p7 / p1	T2089G	84	L2V	L23V	0.126153
NC p7 / p1	T2089A	355	L2I	L23I	0.0597007
NC p7 / p1	T2090C	368	L2S	L23S	0.0748693
NC p7 / p1	A2091T	699	L2F	L23F	0.400226
p1	G2092T	260	G3W	X	0.130423
p1	G2093T	478	G3V	X	0.0532061
p1	A2096T	482	K4M	X	0.0395734
p1	A2096G	732	K4R	X	0.0665924
p1	T2101G	173	W6G	X	0.0367522
p1	T2101A	860	W6R	X	0.0394303
p1	G2103T	133	W6C	X	0.0796758
p1	C2105A	540	P7H	X	0.0353229
p1	C2108T	434	S8F	X	0.0634836
p1 / p6	C2109A	819	S8S	P1T	0.0491675
p1 / p6	C2110T	302	H9Y	P1L	0.0561424
p1 / p6	A2111T	910	H9L	P1P	0.0512377
p1 / p6	A2113G	612	K10E	Q2R	0.0796498
p1 / p6	G2116A	278	G11R	G3E	0.0991075
p1 / p6	A2118G	878	G11G	K4E	0.0506912
p1 / p6	A2119C	169	R12R	K4T	0.0501628
p1 / p6	A2119G	632	R12G	K4R	0.103957
p1 / p6	G2120A	258	R12K	K4K	0.23001
p1 / p6	G2120T	270	R12M	K4N	0.125593
p1 / p6	G2121C	64	R12S	A5P	0.0331153
p1 / p6	G2121T	162	R12S	A5S	0.104661
p1 / p6	C2122T	625	P13S	A5V	0.115294
p1 / p6	A2124T	484	P13P	R6W	0.0306521
p1 / p6	A2124G	705	P13P	R6G	0.0811676
p1 / p6	G2126T	174	G14V	R6S	0.0730819
p1 / p6	G2126A	180	G14E	R6R	0.353229
p1 / p6	A2128G	567	N15D	E7G	0.0261651
p1 / p6	A2129G	612	N15S	E7E	0.0380934
p1 / p6	T2130C	112	N15N	F8L	0.132461
p1 / p6	T2133C	407	F16F	S9P	0.0989389
p6	G2139A	360	X	E11K	0.105969
p6	G2141C	102	X	E11D	0.103891
p6	A2143C	79	X	Q12P	0.0268275
p6	C2146G	63	X	T13S	0.0672818
p6	A2148G	550	X	R14G	0.0847751
p6	A2150T	883	X	R14S	0.0384032
p6	G2151T	328	X	A15S	0.0452306
p6	A2154G	445	X	N16D	0.16193
p6	A2155G	440	X	N16S	0.120419
p6	A2157C	187	X	S17R	0.113336
p6	A2157G	341	X	S17G	0.248607
p6	A2157T	396	X	S17C	0.0481676
p6	G2158T	227	X	S17I	0.0560188
p6	G2158A	340	X	S17N	0.199471
p6	C2161T	546	X	P18L	0.0621063
p6	A2163C	125	X	T19P	0.06782
p6	A2163G	478	X	T19A	0.0487723
p6	G2167A	251	X	R20K	0.244868
p6	A2169G	294	X	R21G	0.0256891
p6	G2170A	143	X	R21K	0.567766
p6	G2170T	230	X	R21I	0.139559
p6	A2171T	395	X	R21S	0.0239006
p6	G2174T	146	X	E22D	0.10346
p6	C2175A	171	X	L23I	0.0662509
p6	G2181C	147	X	V25L	0.0385337
p6	G2181A	150	X	V25I	0.289516
p6	T2182A	270	X	V25D	0.0559452
p6	T2184C	472	X	W26R	0.0400032
p6	G2186T	204	X	W26C	0.185113
p6	G2188T	107	X	G27V	0.194109
p6	G2188A	178	X	G27E	0.434911
p6	A2192C	43	X	R28S	0.131731
p6	G2193C	139	X	D29H	0.0135838
p6	G2193T	221	X	D29Y	0.136699
p6	G2193A	258	X	D29N	0.2781
p6	A2194G	294	X	D29G	0.0513783
p6	A2194T	348	X	D29V	0.0217029
p6	A2197G	291	X	N30S	0.0583964
p6	C2198A	52	X	N30K	0.145242
p6	A2199G	219	X	N31D	0.0775952
p6	T2202G	40	X	S32A	0.0472038
p6	C2205T	124	X	L33F	0.182724
p6	T2206G	110	X	L33R	0.085825
p6	T2206A	433	X	L33H	0.0218031
p6	T2208C	517	X	S34P	0.0730426
p6	C2209T	190	X	S34L	0.149065
p6	G2211C	61	X	E35Q	0.0309533
p6	G2211A	131	X	E35K	0.792735
p6	A2212T	413	X	E35V	0.0411461
p6	A2213T	385	X	E35D	0.0539472
p6	C2215A	88	X	A36E	0.085825
p6	G2218T	82	X	G37V	0.0230262
p6	G2218A	204	X	G37E	0.0740451
p6	A2224T	144	X	D39V	0.0262243
p6	A2226G	203	X	R40G	0.0651087
p6	G2227A	220	X	R40K	0.214563
p6	C2229G	57	X	Q41E	0.0662509
p6	G2232A	118	X	G42R	0.800064
p6	A2235G	409	X	T43A	0.0415486
p6	G2238T	75	X	V44L	0.125877
p6	T2239A	262	X	V44E	0.02162
p6	C2242T	156	X	S45F	0.290485
p6	T2244A	468	X	F46I	0.0322761
p6	T2245C	300	X	F46S	0.0692322
p6	A2247G	308	X	S47G	0.067434
p6	A2247T	346	X	S47C	0.0327425
p6	T2250C	354	X	F48L	0.0746726
p6	T2250A	361	X	F48I	0.031382
p6	T2251C	407	X	F48S	0.0556703
PR	C2253A	261	X	P1T	0.108514
PR	C2254T	104	X	P1L	0.417572
PR	C2254A	351	X	P1H	0.112966
PR	C2263T	502	X	T4I	0.233198
PR	T2266C	273	X	L5P	0.0760793
PR	T2268A	410	X	W6R	0.0138157
PR	G2269T	165	X	W6L	0.0572167
PR	G2270C	133	X	W6C	0.0709831
PR	G2275A	259	X	R8Q	0.45199
PR	G2275T	301	X	R8L	0.100367
PR	C2277A	174	X	P9T	0.0651087
PR	C2278T	207	X	P9L	0.246281
PR	C2278A	416	X	P9H	0.0953153
PR	T2281A	510	X	L10H	0.0370226
PR	G2283T	108	X	V11F	0.0699315
PR	G2283A	443	X	V11I	0.259994
PR	T2284G	151	X	V11G	0.0125043
PR	T2284A	246	X	V11D	0.0230262
PR	A2286T	477	X	T12S	0.0237503
PR	C2287A	42	X	T12K	0.089912
PR	A2289G	416	X	I13V	0.0317718
PR	T2290C	212	X	I13T	0.0356255
PR	T2290A	245	X	I13K	0.0462404
PR	A2291G	290	X	I13M	0.0585978
PR	A2292G	908	X	K14E	0.0543463
PR	A2293T	922	X	K14M	0.0356807
PR	A2293G	935	X	K14R	0.0263885
PR	G2294T	341	X	K14N	0.0723555
PR	A2295C	72	X	I15L	0.057114
PR	A2295G	423	X	I15V	0.0534684
PR	T2296C	341	X	I15T	0.048237
PR	T2296A	498	X	I15K	0.0495446
PR	G2298C	196	X	G16R	0.0629419
PR	G2298A	934	X	G16R	0.156299
PR	G2299C	131	X	G16A	0.0313909
PR	G2301C	45	X	G16R	0.0913823
PR	G2301A	1136	X	G17R	0.0886875
PR	G2302T	576	X	G17V	0.0535443
PR	A2305T	588	X	Q18L	0.0279742
PR	T2307A	344	X	L19I	0.0717245
PR	T2308C	352	X	L19S	0.0642532
PR	A2310G	622	X	K20E	0.0429732
PR	A2311C	96	X	K20T	0.578279
PR	A2311G	192	X	K20R	0.203468
PR	G2312T	709	X	K20N	0.0667001
PR	G2316C	87	X	A22P	0.128926
PR	C2317A	105	X	A22D	0.512757
PR	C2319A	427	X	L23I	0.126088
PR	T2320C	221	X	L23P	0.14211
PR	A2324T	342	X	L24F	0.0524751
PR	A2326G	165	X	D25G	0.0679791
PR	A2328G	380	X	T26A	0.0885517
PR	C2329A	176	X	T26K	0.114715
PR	G2334C	91	X	A28P	0.123259
PR	G2334T	179	X	A28S	0.0877272
PR	G2334A	371	X	A28T	0.260006
PR	A2338G	178	X	D29G	0.151234
PR	T2339A	348	X	D29E	0.0515704
PR	G2340T	77	X	D30Y	0.52441
PR	A2341C	98	X	D30A	0.114455
PR	A2341T	527	X	D30V	0.0255405
PR	A2343G	353	X	T31A	0.10168
PR	A2343T	567	X	T31S	0.0316516
PR	G2346T	72	X	V32L	0.0934713
PR	T2347C	120	X	V32A	0.710382
PR	T2347A	218	X	V32E	0.0308712
PR	T2349G	163	X	L33V	0.0550506
PR	T2350C	321	X	L33S	0.0698851
PR	A2353G	452	X	E34G	0.0446677
PR	A2357T	489	X	E35D	0.0550506
PR	A2358G	338	X	M36V	0.0663701
PR	T2359A	175	X	M36K	0.0897324
PR	A2361G	258	X	N37D	0.078255
PR	A2362T	437	X	N37I	0.0616012
PR	T2363A	301	X	N37K	0.0894343
PR	T2364A	394	X	L38M	0.0341621
PR	T2365C	178	X	L38S	0.100823
PR	G2366T	96	X	L38F	0.186943
PR	C2367G	51	X	P39A	0.175946
PR	C2367A	123	X	P39T	0.145906
PR	C2368T	166	X	P39L	0.405418
PR	C2368A	251	X	P39Q	0.116187
PR	G2370C	70	X	G40R	0.0640946
PR	G2371C	81	X	G40A	0.0830856
PR	A2373G	365	X	R41G	0.0553145
PR	T2376C	144	X	W42R	0.0623142
PR	A2385G	426	X	K45E	0.0631918
PR	A2386T	541	X	K45I	0.0456126
PR	A2388C	36	X	M46L	0.124628
PR	A2388G	188	X	M46V	0.0357975
PR	A2388T	322	X	M46L	0.0766348
PR	T2389A	146	X	M46K	0.0768257
PR	T2389C	268	X	M46T	0.100447
PR	G2394C	70	X	G48R	0.160236
PR	G2394T	482	X	G48W	0.0884293
PR	A2400T	420	X	I50F	0.0640946
PR	T2401C	184	X	I50T	0.182879
PR	T2401A	400	X	I50N	0.0448662
PR	G2404A	255	X	G51E	0.659797
PR	G2407T	33	X	G52V	0.74777
PR	G2407C	138	X	G52A	0.0650235
PR	G2407A	262	X	G52D	0.162683
PR	T2410C	428	X	F53S	0.104828
PR	A2412G	216	X	I54V	0.0726999
PR	A2412T	290	X	I54F	0.100562
PR	T2413C	438	X	I54T	0.071704
PR	A2416T	527	X	K55I	0.0255405
PR	A2417T	192	X	K55N	0.0350517
PR	G2418T	395	X	V56L	0.0511134
PR	A2421G	422	X	R57G	0.0691067
PR	G2422T	95	X	R57I	0.212524
PR	G2422A	187	X	R57K	0.179945
PR	A2423T	314	X	R57S	0.0357215
PR	C2424A	74	X	Q58K	0.12126
PR	A2425G	432	X	Q58R	0.0726999
PR	G2426T	217	X	Q58H	0.062027
PR	T2427C	103	X	Y59H	0.217797
PR	G2430A	245	X	D60N	0.384568
PR	A2431G	452	X	D60G	0.0397046
PR	A2431T	739	X	D60V	0.0516052
PR	C2433A	273	X	Q61K	0.156128
PR	G2435T	155	X	Q61H	0.14473
PR	A2436G	181	X	I62V	0.0495759
PR	T2437A	456	X	I62K	0.0722769
PR	T2437C	624	X	I62T	0.0641358
PR	C2439A	192	X	L63I	0.89316
PR	C2439T	489	X	L63F	0.0801574
PR	T2440C	330	X	L63P	0.155897
PR	A2442G	506	X	I64V	0.0774643
PR	A2442T	537	X	I64L	0.0547443
PR	T2443C	483	X	I64T	0.0507207
PR	G2445A	377	X	E65K	0.513355
PR	A2446G	376	X	E65G	0.0912163
PR	A2447T	474	X	E65D	0.0361786
PR	A2448G	220	X	I66V	0.111355
PR	A2448T	417	X	I66F	0.0528736
PR	G2452T	283	X	C67F	0.0346263
PR	G2454A	736	X	G68R	0.133142
PR	A2458G	390	X	H69R	0.0565341
PR	T2459A	328	X	H69Q	0.0522825
PR	A2461G	544	X	K70R	0.0810599
PR	A2462T	468	X	K70N	0.057581
PR	G2463T	195	X	A71S	0.0502525
PR	G2463A	422	X	A71T	0.168352
PR	C2464A	106	X	A71D	0.231114
PR	C2464G	218	X	A71G	0.0561883
PR	A2466G	677	X	I72V	0.0434235
PR	T2467C	465	X	I72T	0.0632209
PR	G2469A	360	X	G73S	0.197346
PR	G2470A	855	X	G73D	0.0716319
PR	A2472G	411	X	T74A	0.0894091
PR	C2473T	551	X	T74I	0.0622456
PR	G2475T	274	X	V75L	0.0804682
PR	T2476G	92	X	V75G	0.0266284
PR	T2478G	111	X	L76V	0.0441407
PR	T2478A	944	X	L76I	0.0596881
PR	T2479C	262	X	L76S	0.0841538
PR	G2481A	816	X	V77I	0.0750554
PR	T2482C	328	X	V77A	0.119503
PR	C2487T	622	X	P79S	0.0708948
PR	C2488A	469	X	P79H	0.188045
PR	C2488T	491	X	P79L	0.0848203
PR	A2490T	267	X	T80S	0.0642272
PR	A2490G	367	X	T80A	0.0467266
PR	C2491G	197	X	T80R	0.0621779
PR	C2491T	337	X	T80I	0.116311
PR	C2494G	81	X	P81R	0.0604891
PR	C2494A	597	X	P81H	0.110795
PR	G2496C	161	X	V82L	0.0912972
PR	T2497G	130	X	V82G	0.0942234
PR	T2497C	367	X	V82A	0.126829
PR	T2497A	462	X	V82D	0.0530262
PR	A2499G	541	X	N83D	0.0588679
PR	A2500T	587	X	N83I	0.0542547
PR	A2500G	678	X	N83S	0.0469727
PR	A2505G	254	X	I85V	0.0868043
PR	T2506A	359	X	I85N	0.0818878
PR	T2506C	530	X	I85T	0.0369783
PR	G2512T	289	X	R87I	0.0678148
PR	A2514G	284	X	N88D	0.0690087
PR	A2514T	398	X	N88Y	0.0430871
PR	A2515G	169	X	N88S	0.188447
PR	T2516A	429	X	N88K	0.0342631
PR	C2517A	857	X	L89M	0.0628889
PR	T2521C	477	X	L90S	0.0719022
PR	G2522T	197	X	L90F	0.323325
PR	C2524A	208	X	T91N	0.0706676
PR	A2527C	77	X	Q92P	0.190894
PR	A2527G	585	X	Q92R	0.20101
PR	T2530C	378	X	I93T	0.0712907
PR	T2530A	902	X	I93N	0.0407396
PR	G2532C	100	X	G94R	0.0489962
PR	G2533T	179	X	G94V	0.0821165
PR	G2533A	1031	X	G94D	0.187716
PR	T2535C	239	X	C95R	0.328008
PR	G2536C	225	X	C95S	0.0435522
PR	G2536A	826	X	C95Y	0.314382
PR	C2537G	190	X	C95W	0.0515749
PR	A2538G	325	X	T96A	0.0527651
PR	C2539A	308	X	T96N	0.0874932
PR	T2541G	179	X	L97V	0.0547443
PR	T2541A	740	X	L97I	0.0695216
PR	A2544G	438	X	N98D	0.0447454
PR	A2545T	439	X	N98I	0.039063
PR	T2546A	470	X	N98K	0.0625483
PR	T2547A	225	X	F99I	0.0871043
PR	T2548C	479	X	F99S	0.0869452
RT	C2551G	53	X	P1R	0.0462228
RT	C2551A	336	X	P1H	0.123949
RT	A2553T	352	X	I12F	0.0556775
RT	A2553G	364	X	I2V	0.0471117
RT	T2554G	261	X	I2S	0.140794
RT	T2554C	357	X	I2T	0.0548977
RT	A2556T	319	X	S3C	0.0767965
RT	G2557T	160	X	S3I	0.0612452
RT	C2559A	171	X	P4T	0.31518
RT	C2560T	493	X	P4L	0.0596302
RT	T2563C	426	X	I5T	0.0690087
RT	T2563A	718	X	I5N	0.0409439
RT	G2565A	353	X	E6K	0.527438
RT	A2566T	643	X	E6V	0.0495296
RT	G2567T	299	X	E6D	0.204834
RT	C2569A	304	X	T7N	0.0644687
RT	C2569T	552	X	T7I	0.0621328
RT	G2571C	160	X	V8L	0.107179
RT	G2571A	1206	X	V8I	0.121881
RT	C2574A	40	X	P9T	0.489962
RT	C2574G	165	X	P9A	0.089084
RT	C2575A	467	X	P9Q	0.167066
RT	C2575T	934	X	P9L	0.0442235
RT	G2577T	134	X	V10L	0.111347
RT	T2578A	166	X	V10E	0.038521
RT	A2580G	157	X	K11E	0.0950348
RT	A2581T	529	X	K11I	0.0523808
RT	A2585T	314	X	L12F	0.101823
RT	A2587G	204	X	K13R	0.114934
RT	C2590G	64	X	P14R	0.0666092
RT	C2590T	344	X	P14L	0.0991393
RT	G2592A	276	X	G15R	0.223961
RT	G2593C	43	X	G15A	0.297418
RT	A2595G	187	X	M16V	0.0683902
RT	A2595T	309	X	M16L	0.0551843
RT	G2597T	196	X	M16I	0.228374
RT	G2597A	233	X	M16I	0.640363
RT	G2598T	217	X	D17Y	0.0785804
RT	A2599G	598	X	D17G	0.103367
RT	T2600G	81	X	D17E	0.0526295
RT	G2602T	106	X	G18V	0.0804338
RT	C2604T	315	X	P19S	0.1015
RT	A2607G	543	X	K20E	0.0274778
RT	A2608G	367	X	K20R	0.0348473
RT	T2611C	292	X	V21A	0.0656967
RT	T2611A	403	X	V21D	0.0634688
RT	A2613G	324	X	K22E	0.0592082
RT	A2614T	470	X	K22I	0.0362808
RT	A2617T	442	X	Q23L	0.0578686
RT	T2619A	385	X	W24R	0.0553635
RT	G2621T	78	X	W24C	0.109307
RT	C2623A	362	X	P25Q	0.0942097
RT	T2625A	531	X	L26M	0.0280988
RT	T2626C	506	X	L26S	0.0294871
RT	G2627T	170	X	L26F	0.225688
RT	A2628T	413	X	T27S	0.05161
RT	C2629G	231	X	T27R	0.036909
RT	G2631A	330	X	E28K	0.27774
RT	A2633T	392	X	E28D	0.0271874
RT	A2638G	187	X	K30R	0.0683902
RT	A2638T	295	X	K30I	0.130057
RT	A2639T	254	X	K30N	0.218184
RT	A2640G	93	X	I31V	0.0687579
RT	T2641A	780	X	I31K	0.92638
RT	A2642G	340	X	I31M	0.0564219
RT	A2643G	224	X	K32E	0.171281
RT	A2644T	338	X	K32I	0.031531
RT	A2645T	263	X	K32N	0.0486273
RT	T2649A	615	X	L34I	0.0485218
RT	T2650C	236	X	L34S	0.0541905
RT	G2652C	166	X	V35L	0.0642016
RT	T2653C	173	X	V35A	0.0985662
RT	T2653A	206	X	V35E	0.0413882
RT	A2656G	320	X	E36G	0.0599483
RT	A2658G	283	X	I37V	0.0225953
RT	T2659C	221	X	I37T	0.0675134
RT	T2659A	314	X	I37N	0.0950348
RT	T2660G	95	X	I37M	0.0448736
RT	T2661C	283	X	C38R	0.0527225
RT	A2664G	228	X	T39A	0.177625
RT	C2665T	575	X	T39I	0.137157
RT	A2668G	172	X	E40G	0.0991393
RT	A2669C	71	X	E40D	0.0900631
RT	A2669T	453	X	E40D	0.0282317
RT	A2670C	176	X	M41L	0.0484431
RT	A2670G	371	X	M41V	0.063198
RT	T2671A	316	X	M41K	0.0202357
RT	G2672T	183	X	M41I	0.116475
RT	A2674T	351	X	E42V	0.0242905
RT	A2676G	533	X	K43E	0.0279934
RT	G2679A	227	X	E44K	0.863866
RT	A2680C	48	X	E44A	0.0888123
RT	A2681T	459	X	E44D	0.0650129
RT	A2685G	853	X	K46E	0.0519712
RT	A2686G	377	X	K46R	0.0409009
RT	A2688G	199	X	I47V	0.0774856
RT	T2689C	320	X	I47T	0.0361398
RT	T2689A	332	X	I47N	0.0522503
RT	T2691G	100	X	S48A	0.0963727
RT	T2691C	997	X	S48P	0.0463981
RT	A2695G	419	X	K49R	0.0736021
RT	A2695T	524	X	K49I	0.0220701
RT	A2697T	348	X	I50F	0.0996959
RT	T2698C	271	X	I50T	0.0924609
RT	T2699G	62	X	I50M	0.15544
RT	G2701T	279	X	G51V	0.117443
RT	G2701A	676	X	G51E	0.0769841
RT	C2704T	674	X	P52L	0.0571945
RT	C2704A	690	X	P52H	0.0726287
RT	A2707G	470	X	E53G	0.0697164
RT	A2708C	172	X	E53D	0.0224123
RT	A2708T	659	X	E53D	0.0292482
RT	A2709G	507	X	N54D	0.0342152
RT	A2709T	534	X	N54Y	0.0144379
RT	A2710G	407	X	N54S	0.108922
RT	A2710T	462	X	N54I	0.0208599
RT	T2711A	566	X	N54K	0.034054
RT	C2712G	181	X	P55A	0.0425957
RT	C2712T	261	X	P55S	0.324935
RT	C2712A	304	X	P55T	0.228251
RT	A2716T	235	X	Y56F	0.0434808
RT	A2718T	239	X	N57Y	0.0498786
RT	A2719T	219	X	N57I	0.0155525
RT	C2722T	457	X	T58I	0.0782559
RT	C2724A	167	X	P59T	0.112174
RT	C2725T	138	X	P59L	0.246811
RT	G2727A	538	X	V60I	0.0664739
RT	T2728C	158	X	V60A	0.0646708
RT	T2730C	88	X	F61L	0.077409
RT	T2730A	91	X	F61I	0.0561428
RT	T2731C	150	X	F61S	0.0794732
RT	T2731A	315	X	F61Y	0.0324381
RT	T2732A	99	X	F61L	0.017202
RT	G2733C	72	X	A62P	0.165569
RT	G2733T	78	X	A62S	0.174666
RT	C2734A	176	X	A62D	0.12579
RT	C2734T	255	X	A62V	0.420741
RT	T2737C	150	X	I63T	0.03406
RT	A2738G	99	X	I63M	0.103212
RT	A2740G	172	X	K64R	0.158418
RT	A2743G	263	X	K65R	0.0582775
RT	A2746G	109	X	K66R	0.093743
RT	A2747T	328	X	K66N	0.0259603
RT	G2748T	96	X	D67Y	0.106437
RT	C2750G	86	X	D67E	0.118814
RT	G2752C	95	X	S68T	0.0896315
RT	G2752T	258	X	S68I	0.0396046
RT	A2754G	204	X	T69A	0.0417401
RT	A2758G	238	X	K70R	0.0143109
RT	A2758T	246	X	K70I	0.0415365
RT	G2761C	30	X	W71S	0.1703
RT	G2762T	107	X	W71C	0.159159
RT	A2766G	203	X	K73E	0.0335566
RT	A2767G	92	X	K73R	0.0555325
RT	T2778C	258	X	F77L	0.0396046
RT	C2780A	165	X	F77L	0.134176
RT	G2782T	75	X	R78I	0.0454133
RT	C2787G	45	X	L80V	0.189222
RT	A2791G	277	X	N81S	0.043036
RT	T2792A	110	X	N81K	0.0619272
RT	A2794G	169	X	K82R	0.0201538
RT	G2795T	206	X	K82N	0.0496019
RT	A2796G	156	X	R83G	0.16375
RT	C2800A	114	X	T84N	0.0298772
RT	A2804T	409	X	Q85H	0.0249829
RT	G2805A	154	X	D86N	0.663506
RT	T2809G	34	X	F87C	0.150265
RT	G2812T	34	X	W88L	0.350617
RT	G2813T	96	X	W88C	0.159656
RT	A2815G	213	X	E89G	0.0559671
RT	A2815T	221	X	E89V	0.0308235
RT	A2816T	346	X	E89D	0.0246098
RT	G2817T	156	X	V90F	0.03275
RT	G2817A	264	X	V90I	0.0967612
RT	T2818C	204	X	V90A	0.133568
RT	T2823A	211	X	L92I	0.0322843
RT	T2824C	189	X	L92S	0.0991163
RT	A2829T	447	X	I94L	0.0186266
RT	T2830C	199	X	I94T	0.0261498
RT	C2835T	492	X	H96Y	0.0317305
RT	C2838T	167	X	P97S	0.193195
RT	C2839A	269	X	P97H	0.061904
RT	G2841T	47	X	A98S	0.0885754
RT	G2844A	374	X	G99R	0.0500901
RT	A2849T	374	X	L100F	0.0361762
RT	A2851G	119	X	K101R	0.0524753
RT	A2851T	205	X	K101I	0.0203075
RT	C2853A	54	X	Q102K	0.0963667
RT	G2855T	118	X	Q102H	0.0793801
RT	A2856G	382	X	K103E	0.0435921
RT	A2857G	155	X	K103R	0.0537167
RT	A2861T	318	X	K104N	0.00654567
RT	T2862C	166	X	S105P	0.0250786
RT	A2868G	356	X	T107A	0.0292349
RT	A2868T	362	X	T107S	0.0258753
RT	G2871A	490	X	V108I	0.133812
RT	T2872C	246	X	V108A	0.0423074
RT	T2875C	265	X	L109P	0.0353466
RT	T2879A	259	X	D110E	0.0361654
RT	T2881C	237	X	V111A	0.0263484
RT	T2881A	262	X	V111E	0.0238342
RT	G2883A	238	X	G112S	0.0699671
RT	G2886A	348	X	D113N	0.113646
RT	T2888A	71	X	D113E	0.0586344
RT	G2889T	62	X	A114S	0.0503594
RT	G2889A	369	X	A114T	0.177691
RT	C2890A	112	X	A114E	0.055755
RT	T2892G	47	X	Y115D	0.0885754
RT	T2896A	214	X	F116Y	0.0243168
RT	T2898C	682	X	S117P	0.0579896
RT	G2901A	291	X	V118I	0.0608005
RT	T2902C	499	X	V118A	0.0458852
RT	T2907A	361	X	L120I	0.011532
RT	T2908C	203	X	L120S	0.0563959
RT	G2910A	168	X	D121N	0.464625
RT	A2914G	267	X	K122R	0.0311838
RT	A2915C	91	X	K122N	0.0228739
RT	A2915T	241	X	K122N	0.0561406
RT	G2916T	210	X	D123Y	0.04956
RT	T2919C	242	X	F124L	0.0344053
RT	T2919A	496	X	F124I	0.0188848
RT	T2920C	256	X	F124S	0.0243928
RT	G2923A	174	X	R125K	0.0418697
RT	G2924T	83	X	R125S	0.112854
RT	A2925G	331	X	K126E	0.0251543
RT	A2926G	346	X	K126R	0.0360958
RT	T2928A	148	X	Y127N	0.0351608
RT	A2931T	191	X	T128S	0.021796
RT	C2932G	55	X	T128S	0.0378458
RT	C2932A	218	X	T128N	0.0477413
RT	C2932T	370	X	T128I	0.0365673
RT	G2934T	68	X	A129S	0.0765265
RT	G2934C	93	X	A129P	0.0335729
RT	G2934A	494	X	A129T	0.113767
RT	C2935A	142	X	A129E	0.0439758
RT	C2935T	432	X	A129V	0.0674567
RT	T2937C	157	X	F130L	0.0265162
RT	A2940G	156	X	T131A	0.0533724
RT	C2941A	31	X	T131N	0.134292
RT	C2941T	305	X	T131I	0.061422
RT	A2943T	259	X	I132L	0.0160735
RT	A2943G	461	X	I132V	0.0203185
RT	T2944C	141	X	I132T	0.0664315
RT	A2945G	121	X	I132M	0.025804
RT	A2949T	371	X	S134C	0.0140264
RT	A2952T	283	X	I135L	0.0220656
RT	T2953C	204	X	I135T	0.0255088
RT	A2954G	142	X	I135M	0.0219879
RT	A2955G	157	X	N136D	0.0397743
RT	A2956T	216	X	N136I	0.02891
RT	A2958G	116	X	N137D	0.0628045
RT	A2959G	241	X	N137S	0.017274
RT	A2959T	287	X	N137I	0.0181317
RT	G2961A	133	X	E138K	0.140855
RT	A2962T	365	X	E138V	0.0199598
RT	G2970A	98	X	G141R	0.475176
RT	G2970T	193	X	G141W	0.16979
RT	G2971T	170	X	G141V	0.15218
RT	T2979A	305	X	Y144N	0.0452383
RT	A2983T	256	X	Q145L	0.0269486
RT	T2985C	182	X	Y146H	0.161099
RT	A2986G	223	X	Y146C	0.0928096
RT	A2988G	370	X	N147D	0.0279683
RT	A2989T	505	X	N147I	0.0273222
RT	T2992G	34	X	V148G	0.101454
RT	T2995A	270	X	L149H	0.0127756
RT	C2997A	101	X	P150T	0.119534
RT	G3002T	537	X	Q151H	0.0995644
RT	G3004A	109	X	G152E	0.901913
RT	G3004T	139	X	G152V	0.111672
RT	T3006G	72	X	W153G	0.0479087
RT	G3008T	241	X	W153C	0.0429389
RT	A3010C	86	X	K154T	0.0802191
RT	A3010T	307	X	K154I	0.0168539
RT	A3010G	401	X	K154R	0.0516123
RT	A3011T	448	X	K154N	0.057747
RT	G3013A	54	X	G155E	0.35133
RT	T3015A	605	X	S156T	0.0313584
RT	C3018T	443	X	P157S	0.0856516
RT	G3021T	266	X	A158S	0.0972582
RT	C3022T	341	X	A158V	0.177023
RT	A3026G	172	X	I159M	0.0802191
RT	T3027A	408	X	F160I	0.0634085
RT	T3028C	435	X	F160S	0.055508
RT	C3030A	327	X	Q161K	0.0791152
RT	A3031T	444	X	Q161L	0.0427293
RT	G3032T	189	X	Q161H	0.10038
RT	T3033G	219	X	C162G	0.039377
RT	G3034T	47	X	C162F	0.293568
RT	A3036T	228	X	S163C	0.0529517
RT	G3037T	248	X	S163I	0.0625903
RT	G3037A	568	X	S163N	0.170042
RT	C3038A	122	X	S163R	0.0989589
RT	G3041T	104	X	M164I	0.414594
RT	G3041A	221	X	M164I	0.171691
RT	A3042C	121	X	T165P	0.0570153
RT	A3042G	469	X	T165A	0.0735485
RT	A3042T	478	X	T165S	0.03969
RT	A3045C	153	X	K166Q	0.0450905
RT	A3046T	247	X	K166I	0.0349132
RT	T3052C	321	X	L168S	0.0268647
RT	A3053T	379	X	L168F	0.0273041
RT	G3056T	190	X	E169D	0.0726194
RT	C3058T	115	X	P170L	0.389935
RT	T3060C	211	X	F171L	0.0735659
RT	T3061G	49	X	F171C	0.0703964
RT	T3061C	294	X	F171S	0.0762628
RT	A3063G	324	X	R172G	0.0372623
RT	G3064T	83	X	R172I	0.249356
RT	A3067G	350	X	K173R	0.039422
RT	A3071C	127	X	Q174H	0.0543216
RT	A3071T	424	X	Q174H	0.0203386
RT	A3072G	203	X	N175D	0.0509767
RT	A3072T	273	X	N175Y	0.0252705
RT	A3073G	257	X	N175S	0.0402656
RT	A3079T	297	X	D177V	0.0464569
RT	A3081T	412	X	I178L	0.0502343
RT	T3082C	189	X	I178T	0.118631
RT	A3083G	209	X	I178M	0.140288
RT	G3084A	311	X	V179I	0.205191
RT	T3085C	80	X	V179A	0.172471
RT	T3085A	425	X	V179D	0.0446396
RT	A3087G	329	X	I180V	0.0629074
RT	A3091T	302	X	Y181F	0.0342658
RT	A3094G	332	X	Q182R	0.0415593
RT	A3099G	183	X	M184V	0.0848219
RT	T3100C	290	X	M184T	0.0475783
RT	G3101T	255	X	M184I	0.135272
RT	G3102A	114	X	D185N	0.956065
RT	G3102T	177	X	D185Y	0.0849339
RT	A3106T	337	X	D186V	0.0501853
RT	A3106G	379	X	D186G	0.024791
RT	T3107A	214	X	D186E	0.070249
RT	T3108G	54	X	L187V	0.139197
RT	T3109G	176	X	L187W	0.0427082
RT	T3111C	162	X	Y188H	0.0811983
RT	A3112T	157	X	Y188F	0.107723
RT	T3115A	204	X	V189E	0.0921158
RT	G3117A	366	X	G190R	0.436417
RT	T3120C	274	X	S191P	0.0754408
RT	C3121A	135	X	S191Y	0.139197
RT	G3123T	149	X	D192Y	0.353131
RT	G3123A	408	X	D192N	0.856677
RT	A3124G	207	X	D192G	0.0453904
RT	A3124T	383	X	D192V	0.034345
RT	T3126A	446	X	L193I	0.0547738
RT	A3128T	474	X	L193F	0.0317158
RT	A3132T	296	X	I195L	0.0634852
RT	T3133A	532	X	I195K	0.0423871
RT	G3136T	239	X	G196V	0.078626
RT	C3138A	126	X	Q197K	0.0745699
RT	A3139T	308	X	Q197L	0.0305059
RT	C3141A	138	X	H198N	0.108937
RT	A3142G	297	X	H198R	0.04429
RT	A3142T	445	X	H198L	0.0422283
RT	A3147T	115	X	T200S	0.114384
RT	A3147G	153	X	T200A	0.0859747
RT	A3151C	213	X	K201T	0.0529341
RT	A3151G	225	X	K201R	0.0751665
RT	A3151T	407	X	K201I	0.0323197
RT	A3153T	191	X	I202L	0.186932
RT	A3157T	241	X	E203V	0.0701762
RT	G3158T	323	X	E203D	0.0756319
RT	G3159A	213	X	E204K	0.679321
RT	A3160G	272	X	E204G	0.0414521
RT	C3162A	75	X	L205M	0.050111
RT	T3163C	352	X	L205P	0.0854164
RT	T3163A	508	X	L205Q	0.025894
RT	A3165G	331	X	R206G	0.0738039
RT	A3169C	67	X	Q207P	0.0841416
RT	A3169T	210	X	Q207L	0.0178968
RT	A3169G	391	X	Q207R	0.0865087
RT	A3172G	268	X	H208R	0.035059
RT	C3174G	77	X	L209V	0.0976188
RT	C3174A	314	X	L209M	0.0598459
RT	T3175G	72	X	L209R	0.104398
RT	T3177G	126	X	L210V	0.0596559
RT	T3178C	281	X	L210S	0.0468119
RT	G3181A	341	X	R211K	0.192876
RT	T3183C	335	X	W212R	0.0448755
RT	G3184C	88	X	W212S	0.0640623
RT	G3186A	288	X	G213R	0.287094
RT	G3187A	137	X	G213E	0.658392
RT	T3190C	251	X	F214S	0.0449202
RT	A3195T	399	X	T216S	0.0423871
RT	C3196A	82	X	T216K	0.160416
RT	C3196T	562	X	T216I	0.0635304
RT	C3198A	233	X	P217T	0.0806507
RT	C3199A	104	X	P217Q	0.180689
RT	C3199T	400	X	P217L	0.0563748
RT	G3201A	196	X	D218N	0.316389
RT	A3202T	340	X	D218V	0.0331617
RT	A3204G	158	X	K219E	0.0594671
RT	A3205G	220	X	K219R	0.0341666
RT	A3206T	292	X	K219N	0.0386129
RT	A3208G	200	X	K220R	0.0939581
RT	C3210T	324	X	H221Y	0.0753985
RT	A3211G	196	X	H221R	0.0671129
RT	A3217G	438	X	K223R	0.0343226
RT	A3220G	121	X	E224G	0.139772
RT	C3225T	372	X	P226S	0.0858757
RT	C3226T	331	X	P226L	0.0567723
RT	C3230A	187	X	F227L	0.160784
RT	C3231A	424	X	L228I	0.0620478
RT	T3234C	325	X	W229R	0.0462563
RT	G3235T	186	X	W229L	0.191957
RT	G3236T	243	X	W229C	0.0850649
RT	A3237G	197	X	M230V	0.190778
RT	A3237T	323	X	M230L	0.034907
RT	G3240A	207	X	G231S	0.157268
RT	G3241A	169	X	G231D	0.117253
RT	T3243C	191	X	Y232H	0.0518738
RT	A3247G	142	X	E233G	0.099677
RT	T3250A	337	X	L234H	0.00420004
RT	A3253C	58	X	H235P	0.0244037
RT	C3256T	154	X	P236L	0.128674
RT	C3256A	282	X	P236H	0.0552112
RT	A3262G	252	X	K238R	0.0112334
RT	A3263T	251	X	K238N	0.0112782
RT	C3268T	309	X	T240I	0.100774
RT	G3270T	147	X	V241L	0.0192573
RT	T3271G	50	X	V241G	0.113233
RT	G3275T	188	X	Q242H	0.0150576
RT	G3282T	122	X	V245L	0.046407
RT	G3282A	202	X	V245M	0.049049
RT	C3289T	36	X	P247L	0.196585
RT	A3292G	84	X	E248G	0.370703
RT	A3294C	73	X	K249Q	0.0193892
RT	A3300T	127	X	S251C	0.011145
RT	C3307A	140	X	T253N	0.141541
RT	G3309C	44	X	V254L	0.064337
RT	A3312G	283	X	N255D	0.0800234
RT	A3318T	283	X	I257L	0.0300088
RT	C3321A	76	X	Q258K	0.0744954
RT	A3322T	231	X	Q258L	0.018382
RT	G3330T	91	X	V261L	0.031108
RT	G3330A	265	X	V261M	0.149553
RT	A3336G	167	X	K263E	0.0254266
RT	A3338T	478	X	K263N	0.0156942
RT	T3340C	711	X	L264S	0.0295431
RT	T3345A	433	X	W266R	0.00346505
RT	G3348A	414	X	A267T	0.31167
RT	A3351G	436	X	S268G	0.0137648
RT	A3357G	430	X	I270V	0.0209353
RT	A3357T	604	X	I270F	0.0149043
RT	T3358G	82	X	I270S	0.0548915
RT	T3359G	92	X	I270M	0.048925
RT	A3361G	406	X	Y271C	0.0184774
RT	G3363T	189	X	A272S	0.0555691
RT	C3364A	210	X	A272E	0.0571568
RT	G3367T	258	X	G273V	0.116307
RT	T3370C	323	X	I274T	0.0278706
RT	A3372G	254	X	K275E	0.0708835
RT	A3373C	126	X	K275T	0.0476307
RT	A3373T	456	X	K275I	0.0131611
RT	A3373G	489	X	K275R	0.0184094
RT	G3375T	188	X	V276L	0.0319227
RT	G3379A	148	X	R277K	0.334541
RT	C3381A	47	X	Q278K	0.10127
RT	T3387C	189	X	C280R	0.016789
RT	C3393T	182	X	L282F	0.0610215
RT	C3396T	76	X	L283F	0.250509
RT	T3397C	129	X	L283P	0.0491957
RT	G3403T	143	X	G285V	0.066569
RT	G3403A	275	X	G285E	0.328851
RT	C3406A	131	X	T286N	0.0968892
RT	A3408C	175	X	K287Q	0.0815945
RT	A3410T	200	X	K287N	0.0634624
RT	C3412A	49	X	A288E	0.194273
RT	T3415A	246	X	L289Q	0.0193483
RT	T3424C	224	X	V292A	0.0141657
RT	G3426C	121	X	V293L	0.0393362
RT	G3426T	180	X	V293L	0.0440711
RT	T3427C	196	X	V293A	0.13761
RT	C3430G	90	X	P294R	0.33494
RT	T3433A	376	X	L295Q	0.0126587
RT	A3435C	72	X	T296P	0.0661067
RT	C3436A	85	X	T296K	0.167989
RT	G3438A	85	X	E297K	0.503966
RT	A3443C	47	X	E298D	0.0675132
RT	A3443T	349	X	E298D	0.00909204
RT	G3447A	224	X	E300K	0.0849943
RT	A3455T	294	X	E302D	0.0107929
RT	T3457C	218	X	L303P	0.0218334
RT	A3463G	61	X	E305G	0.0520184
RT	A3463T	83	X	E305V	0.0191152
RT	A3465G	140	X	N306D	0.0339977
RT	A3466G	145	X	N306S	0.0328254
RT	G3469A	88	X	R307K	0.216349
RT	A3502T	261	X	Y318F	0.022268
RT	A3508T	195	X	D320V	0.0496747
RT	T3513C	223	X	S322P	0.130313
RT	T3513A	240	X	S322T	0.0322886
RT	A3516G	262	X	K323E	0.0369717
RT	A3517C	43	X	K323T	0.0450538
RT	A3520G	87	X	D324G	0.423092
RT	T3523C	149	X	L325S	0.117019
RT	A3525G	254	X	I326V	0.0533906
RT	A3525T	277	X	I326L	0.0349696
RT	T3526A	143	X	I326K	0.0270953
RT	T3526C	180	X	I326T	0.129154
RT	G3528C	34	X	A327P	0.227919
RT	G3528A	341	X	A327T	0.835148
RT	A3532G	214	X	E328G	0.0633701
RT	T3535A	221	X	I329K	0.0701291
RT	G3542T	174	X	K331N	0.05567
RT	G3546A	186	X	G333R	0.499952
RT	A3550T	230	X	Q334L	0.0252693
RT	A3551C	45	X	Q334H	0.172206
RT	G3553T	83	X	G335V	0.21007
RT	A3556G	283	X	Q336R	0.0479195
RT	A3556T	403	X	Q336L	0.0673013
RT	A3557T	329	X	Q336H	0.047108
RT	T3558A	277	X	W337R	0.0489574
RT	G3559T	250	X	W337L	0.0929911
RT	A3561T	292	X	T338S	0.0530771
RT	A3565T	210	X	Y339F	0.0369012
RT	A3568G	392	X	Q340R	0.0593056
RT	A3569T	462	X	Q340H	0.0712865
RT	A3570G	126	X	I341V	0.0461266
RT	T3572G	103	X	I341M	0.0564267
RT	T3573A	156	X	Y342N	0.0745121
RT	T3573C	215	X	Y342H	0.0450538
RT	A3574T	160	X	Y342F	0.0847575
RT	C3582A	111	X	P345T	0.139626
RT	C3583T	224	X	P345L	0.207569
RT	T3585C	291	X	F346L	0.0932042
RT	T3587A	349	X	F346L	0.0333063
RT	A3589G	251	X	K347R	0.0385919
RT	A3589T	252	X	K347I	0.0538143
RT	A3591T	296	X	N348Y	0.0654498
RT	A3592G	209	X	N348S	0.0185389
RT	C3594A	155	X	L349M	0.162485
RT	A3600G	165	X	T351A	0.0587065
RT	A3607G	246	X	K353R	0.0551269
RT	A3607T	384	X	K353M	0.0353156
RT	G3612T	74	X	A355S	0.18326
RT	A3617T	215	X	R356S	0.0450538
RT	T3619A	276	X	M357K	0.0561541
RT	T3619C	314	X	M357T	0.0555281
RT	G3620A	113	X	M357I	0.960085
RT	A3622T	320	X	K358M	0.0968658
RT	G3627T	107	X	A360S	0.0905287
RT	C3628A	136	X	A360D	0.11396
RT	C3630T	182	X	H361Y	0.180958
RT	C3634A	143	X	T362N	0.108381
RT	A3636T	255	X	N363Y	0.0455839
RT	A3637T	273	X	N363I	0.0212892
RT	T3641A	212	X	D364E	0.0548297
RT	A3646T	299	X	K366I	0.124276
RT	A3650T	264	X	Q367H	0.0402148
RT	T3651G	34	X	L368V	0.0780641
RT	A3654G	285	X	T369A	0.0465646
RT	A3658C	56	X	E370A	0.0473961
RT	A3658T	172	X	E370V	0.12345
RT	G3659T	360	X	E370D	0.0589818
RT	A3670C	146	X	K374T	0.0181793
RT	A3670T	427	X	K374I	0.0808064
RT	A3672G	262	X	I375V	0.0303914
RT	T3673A	80	X	I375K	0.165886
RT	G3675C	35	X	A376P	0.303335
RT	A3678T	444	X	T377S	0.0478231
RT	A3682G	240	X	E378G	0.0884727
RT	A3683T	344	X	E378D	0.0462938
RT	A3687G	286	X	I380V	0.0742428
RT	A3687T	340	X	I380L	0.0468385
RT	T3688A	278	X	I380K	0.0381896
RT	T3691A	303	X	V381E	0.026279
RT	G3698C	53	X	W383C	0.150237
RT	G3698T	200	X	W383C	0.172522
RT	A3703G	189	X	K385R	0.0842597
RT	A3703T	293	X	K385M	0.0634104
RT	G3704C	42	X	K385N	0.189584
RT	C3709T	207	X	P387L	0.17951
RT	C3709A	337	X	P387H	0.126014
RT	A3712T	302	X	K388I	0.0439434
RT	A3712G	318	X	K388R	0.0333859
RT	A3718T	299	X	K390I	0.0798917
RT	T3720G	45	X	L391V	0.0589818
RT	T3720A	516	X	L391I	0.0874439
RT	T3721C	236	X	L391S	0.0787257
RT	C3723T	259	X	P392S	0.112726
RT	C3724A	274	X	P392H	0.0871811
RT	A3726T	467	X	I393L	0.0682016
RT	T3727C	193	X	I393T	0.233788
RT	A3731C	67	X	Q394H	0.198073
RT	A3733T	305	X	K395M	0.0348089
RT	G3735A	105	X	E396K	1.01112
RT	A3736G	220	X	E396G	0.0723867
RT	A3738T	255	X	T397S	0.0416342
RT	G3743T	243	X	W398C	0.327677
RT	A3745G	346	X	E399G	0.0383552
RT	G3747T	142	X	A400S	0.0560742
RT	G3747A	493	X	A400T	0.0969072
RT	T3750C	301	X	W401R	0.070543
RT	G3751C	129	X	W401S	0.0411501
RT	G3752T	126	X	W401C	0.0631948
RT	G3755C	37	X	W402C	0.215204
RT	A3756T	373	X	T403S	0.0498103
RT	C3757T	260	X	T403I	0.163334
RT	G3759A	241	X	E404K	0.24229
RT	A3760T	266	X	E404V	0.0199562
RT	T3762C	176	X	Y405H	0.120645
RT	T3765C	330	X	W406R	0.0402148
RT	G3767C	38	X	W406C	0.279387
RT	G3767T	144	X	W406C	0.110591
RT	C3768G	53	X	Q407E	0.0500789
RT	C3768A	126	X	Q407K	0.0631948
RT	A3769T	323	X	Q407L	0.0739555
RT	A3770C	126	X	Q407H	0.0421298
RT	C3772G	48	X	A408G	0.110591
RT	A3774T	276	X	T409S	0.0288498
RT	C3775G	38	X	T409S	0.139694
RT	T3777G	39	X	W410G	0.204168
RT	T3781G	76	X	I411S	0.10477
RT	A3787G	364	X	E413G	0.0437502
RT	A3787T	504	X	E413V	0.0526623
RT	G3788C	190	X	E413D	0.0279387
RT	T3789A	289	X	W414R	0.0551041
RT	G3791T	254	X	W414C	0.0215555
RT	A3793T	162	X	E415V	0.033797
RT	T3796A	326	X	F416Y	0.0503844
RT	G3798C	51	X	V417L	0.107355
RT	G3798A	179	X	V417I	0.183523
RT	T3799C	209	X	V417A	0.139716
RT	T3799A	248	X	V417D	0.0367951
RT	A3804G	148	X	T419A	0.0863193
RT	C3808T	123	X	P420L	0.0593508
RT	C3811T	84	X	P421L	0.173813
RT	T3814C	140	X	L422S	0.0521439
RT	T3817C	134	X	V423A	0.136197
RT	A3819G	290	X	K424E	0.0188797
RT	A3820G	287	X	K424R	0.108103
RT	T3822A	217	X	L425I	0.0672824
RT	T3825C	137	X	W426R	0.0399643
RT	T3828C	187	X	Y427H	0.0585573
RT	A3829T	58	X	Y427F	0.0629323
RT	A3832T	300	X	Q428L	0.0425842
RT	A3836T	325	X	L429F	0.067386
RT	A3838G	128	X	E430G	0.0998067
RT	A3841G	294	X	K431R	0.0372456
RT	A3849T	202	X	I434L	0.054209
RT	T3850A	271	X	I434K	0.0538756
RT	A3852T	239	X	I435L	0.0381807
RT	G3855A	109	X	G436R	0.837173
RT	G3858A	302	X	A437T	0.0785612
RT	C3859A	49	X	A437E	0.0744913
RT	A3864T	88	X	T439S	0.165912
RT	A3871G	171	X	Y441C	0.0213455
RT	G3876T	140	X	D443Y	0.0651799
RT	G3876A	170	X	D443N	0.590453
RT	A3877G	205	X	D443G	0.0267079
RT	G3882T	80	X	A445S	0.0456259
RT	C3883G	52	X	A445G	0.0701937
RT	G3885T	83	X	A446S	0.0659652
RT	G3885A	262	X	A446T	0.229871
RT	A3888C	40	X	N447H	0.0912518
RT	A3888G	223	X	N447D	0.016368
RT	A3895G	231	X	E449G	0.0237018
RT	A3902T	122	X	K451N	0.0299186
RT	A3905T	189	X	L452F	0.0289688
RT	G3912A	292	X	A455T	0.0875017
RT	G3916A	132	X	G456E	0.400955
RT	A3919T	188	X	Y457F	0.0388306
RT	G3921C	49	X	V458L	0.0372456
RT	G3921A	230	X	V458I	0.245983
RT	C3929G	83	X	D460E	0.0659652
RT	A3936G	235	X	R463G	0.0465967
RT	A3940G	298	X	Q464R	0.102032
RT	A3943C	127	X	K465T	0.0149633
RT	A3943G	262	X	K465R	0.072532
RT	T3946A	220	X	V466D	0.0345516
RT	G3948A	167	X	V467I	0.364137
RT	C3951T	198	X	P468S	0.0671837
RT	C3952A	163	X	P468H	0.163219
RT	C3952T	174	X	P468L	0.0764504
RT	T3955A	225	X	L469Q	0.0253379
RT	A3957G	275	X	T470A	0.0552826
RT	G3960A	111	X	D471N	0.97585
RT	A3961T	240	X	D471V	0.0316723
RT	C3962A	60	X	D471E	0.126689
RT	A3966T	281	X	T473S	0.060865
RT	C3967T	269	X	T473I	0.105967
RT	A3969T	387	X	N474Y	0.0294626
RT	A3970G	141	X	N474S	0.0269552
RT	A3973T	274	X	Q475L	0.0277422
RT	G3974T	184	X	Q475H	0.0619676
RT	A3976G	208	X	K476R	0.07309
RT	A3978G	164	X	T477A	0.0695246
RT	C3979A	124	X	T477N	0.107277
RT	C3979T	148	X	T477I	0.282483
RT	A3982T	337	X	E478V	0.0451119
RT	G3983T	88	X	E478D	0.0863791
RT	A3988T	233	X	Q480L	0.0570917
RT	A3988G	332	X	Q480R	0.13165
RT	G3990C	45	X	A481P	0.0844595
RT	G3990A	223	X	A481T	0.0766953
RT	A3993G	205	X	I482V	0.0370798
RT	A3993T	226	X	I482F	0.0504515
RT	T3994G	40	X	I482S	0.095017
RT	T3994A	140	X	I482N	0.0542954
RT	T4000C	328	X	L484P	0.0637309
RT	T4000A	382	X	L484Q	0.0397977
RT	T4006G	143	X	L486W	0.106313
RT	G4007C	182	X	L486F	0.187946
RT	A4009G	335	X	Q487R	0.215561
RT	G4010T	252	X	Q487H	0.0904924
RT	T4013A	191	X	D488E	0.0298483
RT	G4017A	203	X	G490R	0.299561
RT	G4018T	110	X	G490V	0.20731
RT	G4023A	124	X	E492K	2.22217
RT	A4024T	129	X	E492V	0.0294626
RT	A4024G	242	X	E492G	0.0706738
RT	T4027C	94	X	V493A	0.161731
RT	A4029G	308	X	N494D	0.0431895
RT	A4030G	230	X	N494S	0.0495741
RT	C4031G	68	X	N494K	0.0279462
RT	G4041A	196	X	D498N	0.15513
RT	A4042T	202	X	D498V	0.0564457
RT	T4044C	209	X	S499P	0.100018
RT	A4049T	407	X	Q500H	0.0373531
RT	T4050C	87	X	Y501H	0.0873719
RT	A4051T	175	X	Y501F	0.0325772
RT	A4051G	190	X	Y501C	0.0400071
RT	C4054A	82	X	A502E	0.0463497
RT	C4054T	337	X	A502V	0.191726
RT	T4057C	173	X	L503S	0.0659077
RT	C4068G	56	X	Q507E	0.101804
RT	A4070C	32	X	Q507H	0.178157
RT	G4071A	308	X	A508T	0.104889
RT	A4075G	223	X	Q509R	0.0681736
RT	A4076T	212	X	Q509H	0.0358555
RT	G4080T	322	X	D511Y	0.091621
RT	A4081G	149	X	D511G	0.0439999
RT	A4081T	245	X	D511V	0.0133796
RT	A4084C	159	X	K512T	0.0721571
RT	A4086G	259	X	S513G	0.0569536
RT	A4086T	291	X	S513C	0.0225292
RT	G4087C	74	X	S153T	0.15504
RT	T4088G	74	X	S513R	0.0885944
RT	G4089C	53	X	E514Q	0.0927734
RT	G4089A	261	X	E514K	0.722163
RT	A4090G	370	X	E514G	0.0265783
RT	A4090T	409	X	E514V	0.0400733
RT	T4092A	403	X	S515T	0.0244019
RT	A4096T	304	X	E516V	0.0431315
RT	G4097C	198	X	E516D	0.0662221
RT	T4098A	401	X	L517I	0.0531346
RT	T4102A	287	X	V518D	0.0628187
RT	A4104T	328	X	S519C	0.0249847
RT	G4105T	119	X	S519I	0.0688654
RT	A4110T	235	X	I521L	0.0557956
RT	T4111G	39	X	I521R	0.0420256
RT	T4111C	196	X	I521T	0.100347
RT	A4112G	230	X	I521M	0.0570086
RT	A4113G	271	X	I522V	0.967674
RT	A4113T	294	X	I522L	0.0390237
RT	T4114C	240	X	I522T	0.0546332
RT	A4115G	166	X	I522M	0.128355
RT	G4116A	259	X	E523K	0.423988
RT	T4123C	136	X	L525S	0.156669
RT	A4125T	369	X	I526L	0.0444173
RT	A4128G	352	X	K527E	0.0698436
RT	A4130T	448	X	K527N	0.0439017
RT	G4134A	104	X	E529K	4.16053
RT	A4138T	202	X	K530I	0.0811385
RT	A4139T	388	X	K530N	0.0464664
RT	G4140T	93	X	V531F	0.0528709
RT	G4140A	328	X	V531I	0.17989
RT	T4141A	228	X	V531D	0.0359429
RT	T4143A	278	X	Y532N	0.017687
RT	A4144G	259	X	Y532C	0.0759381
RT	C4146G	186	X	L533V	0.0352473
RT	T4147C	384	X	L533P	0.0597551
RT	T4152C	262	X	W535R	0.04379
RT	T4152A	309	X	W535R	0.0477378
RT	G4154T	443	X	W535C	0.0591963
RT	T4156A	239	X	V536E	0.0274309
RT	G4161C	110	X	A538P	0.0893998
RT	G4161T	303	X	A538S	0.0540923
RT	C4162A	131	X	A538E	0.137626
RT	A4167G	372	X	K540E	0.0352473
RT	G4171A	219	X	G541E	0.883113
RT	A4173T	252	X	I542F	0.0325198
RT	A4173G	283	X	I542V	0.0405406
RT	T4174G	36	X	I542S	0.136583
RT	G4176A	217	X	G543R	0.347437
RT	G4177A	206	X	G543E	0.453509
RT	G4179A	220	X	G544R	0.372499
RT	A4182T	297	X	N545Y	0.0662221
RT	T4184A	205	X	N545K	0.0399755
RT	C4188A	59	X	Q547K	0.305576
RT	G4191A	298	X	V548I	0.176
RT	G4194T	196	X	D549Y	0.117071
RT	A4198G	245	X	K550R	0.0602081
RT	A4198T	423	X	K550I	0.0348723
RT	T4200A	450	X	L551M	0.0619177
RT	T4201C	292	X	L551S	0.0785821
RT	A4206G	449	X	S553G	0.0620556
RT	G4207C	97	X	S553T	0.0337938
RT	G4209C	119	X	A554P	0.0550923
RT	A4215G	434	X	I556V	0.0363631
RT	T4216C	261	X	I556T	0.0431899
RT	G4220T	150	X	R557S	0.120241
RT	G4224C	182	X	V559L	0.0743247
RT	T4225A	168	X	V559E	0.0536789
RT	C4227A	155	X	L560I	0.0872715
RT	T4228C	237	X	L560P	0.180742
IN	T4230C	140	X	F1L	0.128829
[truncated: 2,948 more rows]

## Sheet: Addfile 6.2 - Noncoding Mut
		High-throughput Profiling of Point Mutations
			across the HIV-1 Genome
	Additional file 6.2: Table of RC index values for mutations in non-coding HIV-1 regions
			5'LTR	DNA Input
			Mutation	Count	RC Index
			C150G	170	0.0601829
			A152T	470	0.0580488
			T154A	224	0.0456745
			T155A	221	0.0771576
			G162T	291	0.0937557
			A163T	183	0.0559076
			G164A	279	0.0611177
			T169C	196	0.0347996
			A170T	385	0.0531485
			G171T	377	0.352796
			A173T	341	0.0500054
			G174T	182	0.0749531
			A175T	154	0.199307
			C179A	91	0.11243
			A181G	220	0.0310033
			A193T	277	0.0246236
			C194A	65	0.104934
			C197T	389	0.043835
			C207A	61	0.111815
			C207T	418	0.0979052
			C211G	36	0.0947324
			G217T	109	0.28159
			C219A	163	0.0836899
			A220G	243	0.0701721
			A223T	340	0.0501524
			G226A	195	0.297314
			A228G	186	0.110012
			G230T	290	0.764392
			A241T	180	0.0757859
			G246A	141	0.072561
			G249A	382	0.0357106
			A251G	141	0.556301
			T256A	252	0.487195
			G263A	197	0.069246
			A268T	244	0.866568
			A270T	152	0.314113
			G271A	201	0.135736
			C273T	347	0.172169
			C273A	737	0.121593
			C275T	417	0.0573071
			G279T	556	0.0859606
			C280A	245	0.195078
			A281T	470	0.10169
			T282C	638	0.140461
			T283C	698	0.282451
			T284C	487	0.122675
			T284A	735	0.0812825
			C285T	397	0.10534
			T292C	599	0.0797898
			G294T	292	0.409196
			C295A	241	0.0991579
			G298T	366	0.195877
			A301G	248	0.0989088
			G302T	286	0.128651
			A307T	242	0.101361
			A307G	415	0.236428
			C309T	242	0.354764
			C310A	565	0.173659
			G311A	275	0.579786
			T318C	252	0.340686
			C320T	501	0.171363
			A321G	387	0.316917
			A323T	512	0.335363
			G328T	301	0.122239
			C329G	48	0.511029
			C333T	354	0.138584
			G337A	371	0.264468
			G339A	385	0.222994
			T341C	258	0.570451
			C344T	295	0.166301
			T345C	272	0.180363
			A346G	241	0.152673
			C347A	366	0.301591
			G350A	296	0.290043
			G352T	107	0.34387
			A353G	295	0.415752
			C354A	114	0.537925
			C358A	77	0.637127
			C358T	126	0.194678
			C359G	90	0.136274
			G364T	273	0.539108
			G366A	363	0.304083
			C368A	110	0.111497
			C368T	382	0.288959
			T371C	242	0.456125
			T371A	358	0.137036
			C372T	169	0.217716
			C373G	126	0.389355
			C373A	448	0.602284
			G375A	193	0.127095
			G375T	609	0.503477
			G376A	214	0.458493
			G379T	497	0.148065
			G380A	392	0.187725
			G382T	113	0.217074
			G384A	246	0.149569
			C386T	838	0.263442
			T388C	356	0.413417
			G389A	270	0.227124
			G395T	206	0.178612
			A396G	207	0.118499
			A396T	461	0.798136
			C397T	606	0.16191
			T398G	78	0.15724
			T398A	336	0.255514
			G399T	186	0.263757
			G399A	299	0.287133
			G400T	208	0.412754
			G402A	439	0.223502
			A403G	391	0.282308
			G404A	454	0.243133
			T405G	46	0.533248
			T405C	352	0.139372
			G406A	296	0.290043
			G407A	459	0.320646
			G409T	135	0.272549
			G409A	490	0.20024
			A410G	241	0.152673
			A410T	304	0.282411
			C416A	168	0.292017
			G418T	98	0.492434
			G421A	243	0.992975
			C422A	119	0.405534
			C422T	240	0.80431
			C425T	236	0.408971
			A431T	225	0.428965
			C446T	231	0.835646
			T448C	139	0.347184
			T448A	184	0.786825
			A451G	70	0.689408
			G455T	126	0.383005
			G455A	148	0.652143
			C458T	111	0.434762
			T459A	86	0.561146
			C460A	124	0.389182
			T461A	131	0.736772
			T463C	179	0.808803
			T463A	216	0.223419
			G464C	51	0.946247
			A468G	113	0.854134
			G469A	113	0.854134
			C471A	53	0.910539
			C471T	217	0.44478
			C472A	139	0.694368
			G474T	121	0.398831
			G481T	92	0.52455
			C483T	129	0.374098
			G487A	108	0.446839
			A488T	133	0.725693
			C492A	85	0.567748
			G496T	108	0.893677
			G497T	62	0.778364
			A500T	141	0.684519
			C502T	169	0.285554
			G507T	69	0.6994
			A509G	110	0.877429
			C512A	84	0.574507
			A513T	191	0.505325
			C514G	55	0.877429
			T518C	147	0.656579
			A521T	180	0.536206
			T529C	65	0.74244
			G533A	210	0.919211
			C534T	235	0.205356
			G537A	188	0.770084
			C539A	129	0.374098
			G542T	98	0.984869
			C549T	5867	0.913022
			A550C	5762	0.92966
			A551G	143	0.337473
			A552G	88	0.548393
			T559C	167	0.866921
			T559A	187	0.516135
			C565T	199	0.727516
			G566A	205	0.706223
			T569A	49	0.290357
			C598A	75	0.119811
			G662A	39	0.211205
			G729A	209	0.0832268
			G731A	335	0.0923086
			G733A	352	0.0549066
			G734A	335	0.103847
			C735A	94	0.143925
			C738A	81	0.119303
			C741T	407	0.128214
			T742C	220	0.0614954
			G743T	312	0.0495567
			G743A	439	0.123271
			G744T	82	0.0707089
			T745A	477	0.0283626
			G746A	251	0.200201
			A747T	437	0.0221134
			G748C	188	0.082243
			G748A	714	0.0270688
			A750T	95	0.061033
			C751T	647	0.194167
			C754T	146	0.052951
			C754A	270	0.343593
			A755G	489	0.189714
			A758T	145	0.0533162
			A759G	172	0.0898935
			T760C	164	0.0824938
			T761A	296	0.104471
			T762C	366	0.0369644
			T763A	171	0.23735
			G764A	252	0.582881
			C766G	169	0.0343085
			C766T	417	0.0324436
			A768G	210	0.0460169
			G772T	55	0.0351402
			A773T	180	0.0214746
			A773G	255	0.189481
			G774A	280	0.559106
			G775T	120	0.112741
			A778T	467	0.0206928
			A780T	219	0.0264755
			A780G	333	0.214746
			A781G	215	0.0988829
			A781T	438	0.0353007
			G783A	194	0.32876
			A784T	295	0.0327578
			G785T	194	0.139474
			G785A	239	0.129387
			A788G	297	0.0715819
			A788T	503	0.0345813
			3'LTR	DNA Input
			Mutation	Count	RC Index
			C9408T	327	0.893431
			C9411T	324	0.891279
			G9412T	152	0.511066
			A9413T	328	1.50854
			G9414A	389	0.790104
			T9416G	60	0.225165
			T9416A	384	1.46445
			G9418C	117	0.620648
			T9420A	187	0.894039
			A9423G	435	0.8269
			A9423T	483	0.82514
			A9424C	131	0.825033
			A9424T	558	0.892793
			G9425A	170	1.23179
			G9426A	257	0.308836
			A9428G	214	0.378783
			C9429A	73	0.578336
			C9429T	206	0.491866
			T9430C	253	0.453891
			T9430A	313	0.79851
			T9431A	196	0.206784
			T9432C	292	0.491585
			C9433A	106	0.541671
			C9433T	186	0.317774
			C9434T	329	0.549225
			C9434A	330	0.573148
			G9435C	103	0.29512
			G9435T	144	0.551186
			G9435A	547	1.02806
			T9437G	108	0.750551
			T9437A	566	0.87719
			G9438T	146	0.589902
			G9439A	252	0.784058
			G9440A	280	0.440279
			G9441A	309	0.519192
			A9442G	436	0.580988
			C9443G	86	0.373094
			C9443A	105	0.932828
			C9443T	292	0.422185
			T9444G	112	0.180936
			T9444A	246	0.610967
			T9444C	275	0.558819
			T9445G	51	0.496688
			T9445A	195	0.545593
			T9445C	356	0.763728
			T9446G	34	0.198675
			T9446A	363	0.465218
			C9448A	280	0.39806
			G9451T	326	0.538739
			G9452T	142	0.0951403
			A9453G	444	0.909029
			G9454A	227	0.371969
			G9455T	76	1.04435
			G9455A	305	0.614591
			G9457T	96	0.580504
			G9457C	131	0.464081
			G9457A	648	0.450852
			T9458A	233	0.391382
			T9458C	318	0.685055
			G9460C	62	0.299615
			C9461G	31	0.163426
			C9461A	140	0.458372
			C9461T	452	0.919093
			C9462A	494	0.594819
			T9463G	68	0.173841
			C9467G	92	0.403829
			C9467T	485	0.839147
			G9468T	224	0.399568
			G9468A	456	0.574023
			G9469T	350	0.622421
			G9470T	114	0.444405
			G9470A	215	1.29601
			A9471T	318	0.488566
			T9473C	366	0.825914
			G9474A	487	1.84941
			A9478G	681	0.335533
			T9480C	191	0.185851
			G9482T	57	0.389227
			G9482A	169	1.02397
			G9484T	84	1.58471
			G9486T	75	1.59739
			C9487T	199	1.05913
			C9488T	127	0.873461
			C9489A	118	0.733263
			A9492C	54	0.57519
			A9494T	84	0.449001
			A9494G	128	0.88397
			G9496A	296	1.16176
			C9497A	143	0.589556
			G9499T	49	0.316942
			C9500A	62	0.966161
			A9501G	201	0.0441511
			A9503T	176	0.390775
			A9505G	156	0.0711087
			A9506G	207	0.064307
			A9506T	246	0.180373
			G9507A	202	0.999465
			C9508T	226	0.795159
			G9510T	82	0.6764
			C9511T	206	0.75389
			C9514A	74	0.179886
			C9514T	148	0.374762
			T9518C	156	1.82038
			T9518A	277	0.768898
			G9520C	50	0.354975
			G9520T	68	0.228384
			C9521A	69	0.225075
			C9522G	59	0.827271
			T9523C	167	0.597824
			G9524C	82	0.162336
			C9527A	83	0.908821
			C9527T	267	0.764459
			G9530T	61	1.01837
			T9534C	78	0.56887
			T9534A	82	0.216448
			C9537T	117	0.227548
			T9541A	149	0.134009
			T9541C	190	0.29192
			A9543G	179	0.123944
			C9547A	217	0.143135
			C9547T	234	0.180142
			A9550G	103	0.150778
			A9550T	366	0.0727407
			T9553A	171	0.661685
			A9555T	170	0.0522022
			A9563T	126	0.299334
			C9565A	103	0.0430794
			C9567T	83	0.05346
			T9568C	188	0.212418
			T9570A	301	0.0442244
			C9573A	121	0.806761
			T9574C	115	0.135045
			T9574A	129	0.0859919
			A9575T	76	0.262728
			C9577A	68	0.293637
			T9578G	30	0.221859
			T9578C	175	0.291586
			A9579G	140	0.158471
			A9579T	213	0.0833274
			G9580T	199	0.568584
			A9584T	139	0.127689
			C9589A	94	0.0708061
			T9590C	173	0.128242
			T9590A	261	0.0510021
			G9591T	42	0.211294
			C9592A	106	0.0418602
			T9594C	99	0.31374
			A9596T	192	0.069331
			G9597A	169	0.223172
			C9601A	42	0.316942
			T9604C	63	0.176079
			A9605T	83	0.24057
			A9605G	143	0.139632
